# Supplementary material for: Photothermal conversion triggered thermal asymmetric catalysis within metal nanoparticles loaded homochiral covalent organic framework
Source: Nat Commun. 2019 Jul 29;10:3368. doi: 10.1038/s41467-019-11355-x (PMC6662712; doi:10.1038/s41467-019-11355-x)
Supplement: Supplementary file 2 — Source Data [file 41467_2019_11355_MOESM2_ESM.xlsx]

## Sheet: Figure 1b
	Figure 1b	Simulated and measured PXRD patterns of CCOF-CuTPP (1), Au@CCOF-CuTPP (2) and Pd@CCOF-CuTPP (3)
	Simulated of CCOF-CuTPP (1)			PXRD pattern of CCOF-CuTPP (1)			PXRD pattern of Au@CCOF-CuTPP (2)			PXRD pattern of Pd@CCOF-CuTPP (3)
	2 Theta (degrees)	Intensity (a.u.)		2 Theta (degrees)	Intensity (a.u.)		2 Theta (degrees)	Intensity (a.u.)		2 Theta (degrees)	Intensity (a.u.)
	3	0		3	332.83		3	133.746		3	163.828
	3.05	-9.54e-14		3.01	324.322		3.01	130.045		3.01	160.132
	3.1	2.02e-05		3.02	315.976		3.02	126.531		3.02	156.545
	3.15	0.000266		3.03	307.793		3.03	123.162		3.03	153.068
	3.2	0.00113		3.04	299.771		3.04	119.939		3.04	149.699
	3.25	0		3.05	291.911		3.05	116.786		3.05	146.439
	3.3	0.01538		3.06	284.213		3.06	113.748		3.06	143.288
	3.35	0.24265		3.07	276.677		3.07	110.945		3.07	140.247
	3.4	1.1949		3.08	269.303		3.08	108.508		3.08	137.314
	3.45	4.24171		3.09	261.289		3.09	106.535		3.09	134.213
	3.5	5.72866		3.1	253.421		3.1	105.04		3.1	131.229
	3.55	8.03932		3.11	245.909		3.11	103.939		3.11	128.431
	3.6	12.1583		3.12	239.016		3.12	103.076		3.12	125.9
	3.65	20.8732		3.13	233.015		3.13	102.27		3.13	123.721
	3.7	57.6495		3.14	228.192		3.14	101.37		3.14	121.974
	3.75	263.294		3.15	224.753		3.15	100.294		3.15	120.718
	3.8	852.357		3.16	222.802		3.16	99.0407		3.16	119.986
	3.85	2000		3.17	222.335		3.17	97.6719		3.17	119.776
	3.9	201.937		3.18	223.213		3.18	96.279		3.18	120.008
	3.95	47.3059		3.19	225.178		3.19	94.9506		3.19	120.577
	4	22.5471		3.2	227.821		3.2	93.7467		3.2	121.346
	4.05	13.1835		3.21	230.623		3.21	92.6905		3.21	122.157
	4.1	8.65192		3.22	233.022		3.22	91.7729		3.22	122.845
	4.15	6.09506		3.23	234.579		3.23	90.9686		3.23	123.259
	4.2	4.32059		3.24	234.947		3.24	90.2495		3.24	123.276
	4.25	2.50828		3.25	233.865		3.25	89.5862		3.25	122.81
	4.3	0.01533		3.26	231.231		3.26	88.8754		3.26	121.82
	4.35	0		3.27	227.113		3.27	88.1257		3.27	120.319
	4.4	0		3.28	221.716		3.28	87.5513		3.28	118.368
	4.45	0		3.29	215.393		3.29	87.5101		3.29	116.072
	4.5	0		3.3	208.561		3.3	88.4453		3.3	113.565
	4.55	0		3.31	201.601		3.31	90.7717		3.31	110.991
	4.6	0		3.32	194.898		3.32	94.9272		3.32	108.493
	4.65	0		3.33	188.83		3.33	97.2815		3.33	106.2
	4.7	0		3.34	183.708		3.34	100.409		3.34	104.217
	4.75	0		3.35	179.75		3.35	104.362		3.35	102.618
	4.8	-9.54e-14		3.36	177.018		3.36	109.198		3.36	101.439
	4.85	2.02e-05		3.37	175.425		3.37	114.962		3.37	100.68
	4.9	0.000266		3.38	174.828		3.38	121.685		3.38	100.313
	4.95	0.00113		3.39	175.086		3.39	129.373		3.39	100.281
	5	0.0015		3.4	175.962		3.4	138.021		3.4	100.509
	5.05	0.00209		3.41	177.267		3.41	147.603		3.41	100.914
	5.1	0.00311		3.42	178.782		3.42	158.078		3.42	101.411
	5.15	0.00511		3.43	180.247		3.43	169.383		3.43	101.928
	5.2	0.01017		3.44	181.53		3.44	181.432		3.44	102.407
	5.25	0.0431		3.45	182.543		3.45	194.121		3.45	102.829
	5.3	0.24566		3.46	183.177		3.46	207.357		3.46	103.159
	5.35	0.55992		3.47	183.514		3.47	221.042		3.47	103.398
	5.4	0.0485		3.48	183.617		3.48	235.076		3.48	103.551
	5.45	0.01261		3.49	183.568		3.49	249.354		3.49	103.627
	5.5	0.00608		3.5	183.498		3.5	263.764		3.5	103.291
	5.55	0.00357		3.51	183.534		3.51	278.194		3.51	101.801
	5.6	0.00235		3.52	183.729		3.52	292.53		3.52	99.9451
	5.65	0.00166		3.53	184.101		3.53	306.658		3.53	98.5149
	5.7	0.00121		3.54	184.543		3.54	320.189		3.54	98.2491
	5.75	0.000682		3.55	184.87		3.55	333.165		3.55	99.8376
	5.8	1.104e-06		3.56	184.842		3.56	345.57		3.56	103.921
	5.85	0		3.57	184.226		3.57	357.481		3.57	111.083
	5.9	0		3.58	182.81		3.58	368.954		3.58	121.834
	5.95	0		3.59	180.616		3.59	380.133		3.59	136.6
	6	0		3.6	177.763		3.6	391.077		3.6	155.718
	6.05	0		3.61	174.608		3.61	401.919		3.61	178.341
	6.1	0		3.62	171.833		3.62	412.746		3.62	205.356
	6.15	0		3.63	170.478		3.63	423.67		3.63	237.33
	6.2	0		3.64	171.704		3.64	434.782		3.64	274.571
	6.25	0		3.65	176.898		3.65	446.151		3.65	316.852
	6.3	0		3.66	187.587		3.66	457.814		3.66	363.426
	6.35	0		3.67	205.343		3.67	469.75		3.67	413.498
	6.4	0		3.68	231.618		3.68	482.122		3.68	467.406
	6.45	0		3.69	267.65		3.69	494.665		3.69	524.365
	6.5	0		3.7	314.287		3.7	506.625		3.7	583.395
	6.55	0		3.71	372.005		3.71	518.337		3.71	643.038
	6.6	0		3.72	440.843		3.72	529.818		3.72	702.33
	6.65	0		3.73	520.417		3.73	541.139		3.73	760.16
	6.7	0		3.74	610.013		3.74	552.28		3.74	815.112
	6.75	0		3.75	708.617		3.75	563.244		3.75	866.02
	6.8	0		3.76	814.867		3.76	573.934		3.76	911.615
	6.85	0		3.77	927.331		3.77	584.332		3.77	950.694
	6.9	0		3.78	1044.53		3.78	594.35		3.78	984.072
	6.95	1.478e-05		3.79	1164.98		3.79	603.924		3.79	1011.53
	7	0.03581		3.8	1287.06		3.8	613.092		3.8	1032.93
	7.05	0.47019		3.81	1408.9		3.81	621.875		3.81	1048
	7.1	0.71072		3.82	1528.31		3.82	630.277		3.82	1056.46
	7.15	0.96504		3.83	1642.68		3.83	638.244		3.83	1057.95
	7.2	1.38548		3.84	1748.84		3.84	645.687		3.84	1052.41
	7.25	2.15695		3.85	1843.12		3.85	652.195		3.85	1039.68
	7.3	3.82108		3.86	1921.47		3.86	657.494		3.86	1001.67
	7.35	8.78959		3.87	1979.66		3.87	662.066		3.87	966.281
	7.4	56.2812		3.88	2013.6		3.88	665.963		3.88	929.568
	7.45	330.024		3.89	2019.76		3.89	669.178		3.89	897.522
	7.5	75.1437		3.9	1995.58		3.9	671.808		3.9	868.574
	7.55	9.79096		3.91	1939.88		3.91	673.877		3.91	848.431
	7.6	4.19305		3.92	1853.1		3.92	675.444		3.92	831.661
	7.65	2.31875		3.93	1737.44		3.93	676.532		3.93	823.091
	7.7	1.46944		3.94	1596.9		3.94	677.149		3.94	819.873
	7.75	1.01397		3.95	1436.99		3.95	677.279		3.95	823.631
	7.8	0.74156		3.96	1264.42		3.96	676.901		3.96	833.256
	7.85	0.52134		3.97	1086.57		3.97	675.882		3.97	847.443
	7.9	0.04921		3.98	910.736		3.98	674.06		3.98	864.306
	7.95	0.00168		3.99	743.702		3.99	671.245		3.99	880.085
	8	0.00638		4	591.139		4	667.282		4	906.781
	8.05	0.03676		4.01	457.214		4.01	662.134		4.01	916.722
	8.1	0.05103		4.02	344.415		4.02	655.756		4.02	878.112
	8.15	0.07181		4.03	253.517		4.03	648.176		4.03	861.556
	8.2	0.11085		4.04	183.783		4.04	639.395		4.04	846.588
	8.25	0.2498		4.05	133.259		4.05	629.448		4.05	836.347
	8.3	1.0338		4.06	99.1467		4.06	618.598		4.06	825.063
	8.35	0.90143		4.07	78.1776		4.07	606.913		4.07	814.063
	8.4	5.429		4.08	67.0859		4.08	594.454		4.08	796.779
	8.45	20.564		4.09	62.816		4.09	581.3		4.09	778.281
	8.5	2.48725		4.1	62.7427		4.1	567.548		4.1	754.008
	8.55	0.48744		4.11	64.8746		4.11	553.281		4.11	725.477
	8.6	0.22519		4.12	67.8902		4.12	538.587		4.12	699.316
	8.65	0.12939		4.13	70.9583		4.13	523.555		4.13	674.468
	8.7	0.08388		4.14	73.6203		4.14	508.28		4.14	649.742
	8.75	0.058		4.15	75.7194		4.15	492.861		4.15	621.166
	8.8	0.04347		4.16	77.3263		4.16	477.404		4.16	585.59
	8.85	0.02897		4.17	78.564		4.17	462.016		4.17	522.93
	8.9	0.0025		4.18	79.5289		4.18	446.821		4.18	442.957
	8.95	0.00236		4.19	80.2636		4.19	432.208		4.19	395.433
	9	0.00367		4.2	80.8187		4.2	418.136		4.2	353.18
	9.05	0.00645		4.21	81.206		4.21	404.628		4.21	312.868
	9.1	0.01439		4.22	81.3855		4.22	391.61		4.22	282.046
	9.15	0.0852		4.23	81.3288		4.23	379.037		4.23	256.311
	9.2	0.57927		4.24	81.1732		4.24	366.773		4.24	238.43
	9.25	0.13438		4.25	80.9802		4.25	354.767		4.25	226.441
	9.3	0.01703		4.26	80.7967		4.26	342.893		4.26	218.438
	9.35	0.00725		4.27	80.6651		4.27	331.069		4.27	213.825
	9.4	0.004		4.28	80.6071		4.28	319.189		4.28	212.744
	9.45	0.00254		4.29	80.635		4.29	307.161		4.29	208.337
	9.5	0.00175		4.3	80.6998		4.3	294.918		4.3	198.456
	9.55	0.00128		4.31	80.7238		4.31	282.417		4.31	180.446
	9.6	0.000918		4.32	80.7476		4.32	269.676		4.32	155.863
	9.65	0.0001		4.33	80.7656		4.33	256.528		4.33	132.832
	9.7	0		4.34	80.7448		4.34	243.229		4.34	109.81
	9.75	0		4.35	80.6638		4.35	230.527		4.35	90.6809
	9.8	0		4.36	80.6009		4.36	218.084		4.36	72.2654
	9.85	0		4.37	80.6102		4.37	205.873		4.37	55.7781
	9.9	0		4.38	80.6715		4.38	193.823		4.38	54.8794
	9.95	0		4.39	80.7363		4.39	181.95		4.39	55.6065
	10	2.3e-05		4.4	80.7961		4.4	170.249		4.4	56.1975
	10.05	0.000394		4.41	80.8269		4.41	158.816		4.41	56.604
	10.1	0.00145		4.42	80.8023		4.42	147.671		4.42	56.7885
	10.15	0.02877		4.43	80.6924		4.43	136.901		4.43	56.7271
	10.2	0.04703		4.44	80.5615		4.44	126.571		4.44	56.4135
	10.25	0.06367		4.45	80.4775		4.45	116.646		4.45	55.8622
	10.3	0.09114		4.46	80.4686		4.46	107.105		4.46	55.1134
	10.35	0.14198		4.47	80.5257		4.47	97.945		4.47	54.2204
	10.4	0.27499		4.48	80.6734		4.48	89.2255		4.48	53.2448
	10.45	0.77401		4.49	80.8997		4.49	81.054		4.49	52.2006
	10.5	2.39791		4.5	81.168		4.5	73.8059		4.5	51.9912
	10.55	21.0917		4.51	81.4364		4.51	67.7857		4.51	51.8043
	10.6	7.5989		4.52	81.6924		4.52	62.4945		4.52	51.6422
	10.65	0.80371		4.53	81.9063		4.53	57.8518		4.53	51.5069
	10.7	0.37817		4.54	82.0116		4.54	53.828		4.54	51.4003
	10.75	0.25764		4.55	81.8454		4.55	50.2777		4.55	51.3235
	10.8	0.23109		4.56	81.2659		4.56	47.1231		4.56	51.2772
	10.85	0.26003		4.57	80.2425		4.57	44.2439		4.57	51.2616
	10.9	0.36317		4.58	78.7147		4.58	41.5497		4.58	51.2761
	10.95	0.65057		4.59	76.6471		4.59	38.9797		4.59	51.32
	11	1.92816		4.6	74.1007		4.6	36.4823		4.6	51.3922
	11.05	22.2993		4.61	71.1614		4.61	34.0034		4.61	51.4914
	11.1	22.2299		4.62	67.9611		4.62	31.5946		4.62	51.6157
	11.15	2.55103		4.63	64.6055		4.63	29.3403		4.63	51.7627
	11.2	1.30912		4.64	61.246		4.64	27.3659		4.64	51.9292
	11.25	0.37169		4.65	58.0554		4.65	25.7727		4.65	52.1114
	11.3	0.20864		4.66	55.157		4.66	24.537		4.66	52.3054
	11.35	0.13881		4.67	52.611		4.67	23.6585		4.67	52.5068
	11.4	0.10171		4.68	50.4685		4.68	23.0775		4.68	52.7115
	11.45	0.08119		4.69	48.8387		4.69	22.7829		4.69	52.9153
	11.5	0.04787		4.7	47.7438		4.7	22.7448		4.7	53.1146
	11.55	0.04092		4.71	47.117		4.71	22.7234		4.71	53.306
	11.6	0.166		4.72	46.9083		4.72	22.6934		4.72	53.487
	11.65	1.66166		4.73	47.0509		4.73	22.6567		4.73	53.6558
	11.7	0.7365		4.74	47.4628		4.74	22.6159		4.74	53.8108
	11.75	0.06951		4.75	48.1315		4.75	22.5741		4.75	53.9511
	11.8	0.02676		4.76	49.0414		4.76	22.535		4.76	54.0756
	11.85	0.01424		4.77	50.2071		4.77	22.5021		4.77	54.1836
	11.9	0.00883		4.78	51.6588		4.78	22.4788		4.78	54.2744
	11.95	0.00601		4.79	53.3709		4.79	22.4679		4.79	54.3478
	12	0.00435		4.8	55.3197		4.8	22.4713		4.8	54.4036
	12.05	0.00325		4.81	57.4617		4.81	22.49		4.81	54.4417
	12.1	0.000778		4.82	59.685		4.82	22.5248		4.82	51.8043
	12.15	0		4.83	61.8395		4.83	22.5626		4.83	51.6422
	12.2	0		4.84	63.7796		4.84	22.6026		4.84	51.5069
	12.25	0		4.85	65.4049		4.85	22.6442		4.85	51.4003
	12.3	0		4.86	66.7068		4.86	22.6866		4.86	51.3235
	12.35	0		4.87	67.462		4.87	22.7292		4.87	51.2772
	12.4	4.64e-05		4.88	67.474		4.88	22.771		4.88	51.2616
	12.45	0.000324		4.89	66.6764		4.89	22.8114		4.89	51.2761
	12.5	0.00046		4.9	65.1557		4.9	22.8497		4.9	51.32
	12.55	0.000628		4.91	63.0436		4.91	22.8851		4.91	51.3922
	12.6	0.00091		4.92	60.4958		4.92	22.917		4.92	51.4914
	12.65	0.00144		4.93	57.7143		4.93	22.9449		4.93	51.6157
	12.7	0.0026		4.94	54.9142		4.94	22.9683		4.94	51.7627
	12.75	0.00612		4.95	52.3055		4.95	22.9867		4.95	51.9292
	12.8	0.04801		4.96	50.0864		4.96	22.9999		4.96	52.1114
	12.85	0.19097		4.97	48.4399		4.97	23.0075		4.97	52.3054
	12.9	0.03772		4.98	47.4819		4.98	23.0095		4.98	52.5068
	12.95	0.02381		4.99	47.0425		4.99	23.0059		4.99	52.7115
	13	0.03073		5	47.0689		5	22.9969		5	52.9153
	13.05	0.04016		5.02	47.5175		5.02	22.9826		5.02	53.1146
	13.1	0.05737		5.04	48.3265		5.04	22.9634		5.04	53.306
	13.15	0.09118		5.06	49.2091		5.06	22.9398		5.06	53.487
	13.2	0.18095		5.08	50.0348		5.08	22.9122		5.08	53.6558
	13.25	0.85296		5.1	50.7303		5.1	22.8811		5.1	53.8108
	13.3	2.0214		5.12	51.2407		5.12	22.8471		5.12	53.9511
	13.35	3.73967		5.14	51.537		5.14	22.8109		5.14	54.0756
	13.4	3.70168		5.16	51.6375		5.16	22.773		5.16	54.1836
	13.45	0.40122		5.18	51.5865		5.18	22.7341		5.18	54.2744
	13.5	0.16675		5.2	51.4509		5.2	22.6947		5.2	54.3478
	13.55	0.09299		5.22	51.31		5.22	22.6554		5.22	54.4036
	13.6	0.06091		5.24	51.2382		5.24	22.6169		5.24	54.4417
	13.65	0.0454		5.26	51.271		5.26	22.5795		5.26	54.4618
	13.7	0.03916		5.28	51.3665		5.28	22.5439		5.28	54.463
	13.75	0.04615		5.3	51.3753		5.3	22.5512		5.3	54.4446
	13.8	0.19949		5.32	51.3654		5.32	22.5635		5.32	54.406
	13.85	0.79953		5.34	51.3339		5.34	22.5804		5.34	54.3466
	13.9	0.17517		5.36	51.2764		5.36	22.6015		5.36	54.2661
	13.95	0.02376		5.38	51.2007		5.38	22.6263		5.38	54.1649
	14	0.01043		5.4	51.1194		5.4	22.6542		5.4	54.0437
	14.05	0.00586		5.42	51.0478		5.42	22.6848		5.42	53.904
	14.1	0.00375		5.44	50.9967		5.44	22.7173		5.44	53.7479
	14.15	0.00261		5.46	50.9738		5.46	22.7511		5.46	53.5778
	14.2	0.00192		5.48	50.9748		5.48	22.7853		5.48	53.3962
	14.25	0.00187		5.5	50.9883		5.5	22.8192		5.5	53.2062
	14.3	0.00632		5.52	51.0048		5.52	22.8521		5.52	53.0106
	14.35	0.00937		5.54	51.0192		5.54	22.8833		5.54	52.8129
	14.4	0.01271		5.56	51.0284		5.56	22.9123		5.56	52.6164
	14.45	0.01821		5.58	51.0271		5.58	22.9386		5.58	52.425
	14.5	0.02826		5.6	51.0056		5.6	22.9615		5.6	52.2425
	14.55	0.04974		5.62	50.9651		5.62	22.9804		5.62	52.0726
	14.6	0.11003		5.64	50.9166		5.64	22.9948		5.64	51.9186
	14.65	0.64186		5.66	50.8721		5.66	23.0041		5.66	51.7834
	14.7	0.98291		5.68	50.8395		5.68	23.0081		5.68	51.6692
	14.75	1.34246		5.7	50.8279		5.7	23.0063		5.7	51.5775
	14.8	0.14259		5.72	50.8349		5.72	22.9986		5.72	51.5098
	14.85	0.0598		5.74	50.8629		5.74	22.985		5.74	51.4667
	14.9	0.03433		5.76	50.9042		5.76	22.9655		5.76	51.4487
	14.95	0.02392		5.78	50.946		5.78	22.9404		5.78	51.456
	15	0.02018		5.8	50.9738		5.8	22.9098		5.8	51.4882
	15.05	0.02241		5.82	50.9786		5.82	22.8744		5.82	51.5446
	15.1	0.05763		5.84	50.9643		5.84	22.8345		5.84	51.6236
	15.15	0.24104		5.86	50.9339		5.86	22.7908		5.86	51.7236
	15.2	0.55187		5.88	50.8919		5.88	22.744		5.88	51.842
	15.25	0.47231		5.9	50.8464		5.9	22.6949		5.9	51.9762
	15.3	0.06258		5.92	50.8075		5.92	22.6443		5.92	52.123
	15.35	0.02726		5.94	50.7854		5.94	22.5932		5.94	52.2791
	15.4	0.05025		5.96	50.7885		5.96	22.5424		5.96	52.4412
	15.45	0.13128		5.98	50.8231		5.98	22.493		5.98	52.6063
	15.5	0.09355		6	50.8791		6	22.4459		6	52.7719
	15.55	0.71005		6.02	50.9335		6.02	22.4021		6.02	52.9357
	15.6	1.24621		6.04	50.9884		6.04	22.3626		6.04	53.0951
	15.65	0.22445		6.06	51.0477		6.06	22.3282		6.06	53.2477
	15.7	0.03963		6.08	51.1059		6.08	22.2999		6.08	53.3904
	15.75	0.01853		6.1	51.1483		6.1	22.2975		6.1	53.5166
	15.8	0.01076		6.12	51.1685		6.12	22.3329		6.12	53.6166
	15.85	0.00708		6.14	51.1721		6.14	22.4132		6.14	53.6936
	15.9	0.00489		6.16	51.1686		6.16	22.543		6.16	53.7508
	15.95	0.00358		6.18	51.1584		6.18	22.7244		6.18	53.7903
	16	0.00288		6.2	51.1454		6.2	22.9598		6.2	53.8139
	16.05	0.00248		6.22	51.1315		6.22	23.2512		6.22	53.8206
	16.1	0.00446		6.24	51.111		6.24	23.6003		6.24	53.7955
	16.15	0.00618		6.26	51.0805		6.26	24.009		6.26	53.7374
	16.2	0.00878		6.28	51.0625		6.28	24.4798		6.28	53.6462
	16.25	0.01378		6.3	51.0658		6.3	25.0158		6.3	53.523
	16.3	0.02475		6.32	51.0771		6.32	25.6198		6.32	53.3697
	16.35	0.06194		6.34	51.0852		6.34	26.2963		6.34	53.19
	16.4	0.53033		6.36	51.0993		6.36	27.0533		6.36	52.9885
	16.45	0.92636		6.38	51.1163		6.38	27.9011		6.38	52.7713
	16.5	1.2709		6.4	51.1324		6.4	28.8509		6.4	52.5449
	16.55	0.31139		6.42	51.1457		6.42	29.9125		6.42	52.316
	16.6	0.06477		6.44	51.1637		6.44	31.0957		6.44	52.0915
	16.65	0.16175		6.46	51.1887		6.46	32.4084		6.46	51.8779
	16.7	0.39901		6.48	51.2198		6.48	33.8555		6.48	51.6813
	16.75	0.12469		6.5	51.2562		6.5	35.4391		6.5	51.5076
	16.8	0.0414		6.52	51.2988		6.52	37.158		6.52	51.3621
	16.85	0.22178		6.54	51.3423		6.54	39.0103		6.54	51.2498
	16.9	0.47478		6.56	51.3703		6.56	40.9935		6.56	51.1746
	16.95	0.12834		6.58	51.3753		6.58	43.1039		6.58	51.1393
	17	0.02728		6.6	51.3654		6.6	45.3359		6.6	51.1454
	17.05	0.07605		6.62	51.3339		6.62	47.6822		6.62	51.194
	17.1	0.13979		6.64	51.2764		6.64	50.1333		6.64	51.2853
	17.15	0.0504		6.66	51.2007		6.66	52.6799		6.66	51.419
	17.2	0.04698		6.68	51.1194		6.68	55.3116		6.68	51.5943
	17.25	0.49815		6.7	51.0478		6.7	58.0161		6.7	51.8097
	17.3	0.61299		6.72	51.0003		6.72	60.7789		6.72	52.0632
	17.35	0.11965		6.74	50.9771		6.74	63.5844		6.74	53.5925
	17.4	0.0217		6.76	50.9723		6.76	66.4163		6.76	55.8779
	17.45	0.01032		6.78	50.9748		6.78	69.2591		6.78	58.6196
	17.5	0.00604		6.8	50.9843		6.8	72.0977		6.8	61.641
	17.55	0.00384		6.82	50.9985		6.82	74.9156		6.82	64.7996
	17.6	0.0029		6.84	51.0149		6.84	77.6985		6.84	68.1177
	17.65	0.00255		6.86	51.0332		6.86	80.4349		6.86	71.5593
	17.7	0.00197		6.88	51.0411		6.88	83.1141		6.88	75.1162
	17.75	0.00127		6.9	51.032		6.9	85.7264		6.9	78.8064
	17.8	0.00162		6.92	50.9756		6.92	88.2624		6.92	82.6709
	17.85	0.00259		6.94	50.9372		6.94	90.713		6.94	86.76
	17.9	0.006		6.96	50.9207		6.96	93.0685		6.96	91.0469
	17.95	0.01535		6.98	50.9305		6.98	95.3192		6.98	95.6398
	18	0.12207		7	50.9605		7	97.4571		7	100.783
	18.05	0.23739		7.02	50.9278		7.02	99.4745		7.02	106.617
	18.1	0.08052		7.04	50.6372		7.04	101.365		7.04	113.201
	18.15	0.02844		7.06	50.1377		7.06	103.123		7.06	120.457
	18.2	0.06242		7.08	50.4546		7.08	104.743		7.08	128.361
	18.25	0.09891		7.1	50.4483		7.1	106.223		7.1	136.815
	18.3	0.59007		7.12	49.7414		7.12	107.575		7.12	145.607
	18.35	1.79727		7.14	48.5695		7.14	108.777		7.14	154.56
	18.4	0.68943		7.16	47.6527		7.16	109.821		7.16	163.451
	18.45	0.09154		7.18	48.057		7.18	110.7		7.18	172.241
	18.5	0.07615		7.2	50.9345		7.2	111.419		7.2	180.884
	18.55	0.47194		7.22	57.4728		7.22	111.984		7.22	189.296
	18.6	0.90219		7.24	67.1324		7.24	112.407		7.24	197.364
	18.65	0.32354		7.26	83.8156		7.26	112.705		7.26	204.948
	18.7	0.19777		7.28	108.475		7.28	112.893		7.28	211.929
	18.75	0.09896		7.3	143.008		7.3	112.907		7.3	218.303
	18.8	0.01765		7.32	187.057		7.32	112.916		7.32	223.992
	18.85	0.00852		7.34	236.449		7.34	112.919		7.34	228.888
	18.9	0.00721		7.36	287.41		7.36	112.917		7.36	232.829
	18.95	0.01003		7.38	335.791		7.38	112.908		7.38	235.748
	19	0.00528		7.4	377.141		7.4	112.875		7.4	237.593
	19.05	0.00123		7.42	405.585		7.42	112.805		7.42	238.396
	19.1	0.000432		7.44	415.158		7.44	112.692		7.44	238.199
	19.15	0.0001634		7.46	407.83		7.46	112.532		7.46	236.914
	19.2	3.84e-05		7.48	385.734		7.48	112.324		7.48	234.682
	19.25	2.56e-05		7.5	350.819		7.5	112.065		7.5	231.678
	19.3	8.04e-05		7.52	306.219		7.52	111.755		7.52	227.97
	19.35	0.000808		7.54	254.831		7.54	111.392		7.54	223.595
	19.4	0.00394		7.56	200.953		7.56	110.973		7.56	218.578
	19.45	0.00639		7.58	151.932		7.58	110.498		7.58	212.935
	19.5	0.00864		7.6	110.523		7.6	109.962		7.6	206.631
	19.55	0.01245		7.62	80.1008		7.62	109.363		7.62	199.664
	19.6	0.01933		7.64	60.3192		7.64	108.696		7.64	192.154
	19.65	0.03412		7.66	48.8109		7.66	107.954		7.66	184.121
	19.7	0.08861		7.68	44.524		7.68	107.124		7.68	175.632
	19.75	0.42739		7.7	45.0149		7.7	106.197		7.7	166.804
	19.8	2.5469		7.72	47.5391		7.72	105.161		7.72	157.652
	19.85	1.38389		7.74	49.4511		7.74	104.006		7.74	148.307
	19.9	0.15605		7.76	48.641		7.76	102.724		7.76	139.717
	19.95	0.10017		7.78	48.9713		7.78	101.309		7.78	129.85
	20	0.07631		7.8	49.7907		7.8	99.7595		7.8	119.322
	20.05	0.03028		7.82	50.3914		7.82	98.0749		7.82	108.551
	20.1	0.01634		7.84	50.8949		7.84	96.257		7.84	97.9576
	20.15	0.01993		7.86	50.8675		7.86	94.3077		7.86	87.8996
	20.2	0.01146		7.88	50.9312		7.88	92.2305		7.88	78.6646
	20.25	0.00287		7.9	51.0053		7.9	90.0302		7.9	70.4702
	20.3	0.00084		7.92	51.0696		7.92	87.7141		7.92	63.4489
	20.35	0.00089		7.94	51.123		7.94	85.2913		7.94	52.2006
	20.4	0.00107		7.96	51.201		7.96	82.7706		7.96	51.9912
	20.45	0.00126		7.98	51.2728		7.98	80.1625		7.98	51.8043
	20.5	0.00174		8	51.3218		8	77.4787		8	51.6422
	20.55	0.00286		8.02	51.335		8.02	74.7338		8.02	51.5069
	20.6	0.00501		8.04	51.3108		8.04	71.943		8.04	51.4003
	20.65	0.01084		8.06	51.2581		8.06	69.1226		8.06	51.3235
	20.7	0.06758		8.08	51.1861		8.08	66.2882		8.08	51.2772
	20.75	0.31497		8.1	51.102		8.1	63.4551		8.1	51.2616
	20.8	0.17027		8.12	51.016		8.12	60.6395		8.12	51.2761
	20.85	0.02132		8.14	50.9412		8.14	57.8559		8.14	51.32
	20.9	0.02082		8.16	50.8912		8.16	55.1159		8.16	51.3922
	20.95	0.15989		8.18	50.8712		8.18	52.4301		8.18	51.4914
	21	0.10444		8.2	50.8741		8.2	49.8088		8.2	51.6157
	21.05	0.04564		8.22	50.8915		8.22	47.2616		8.22	51.7627
	21.1	0.35157		8.24	50.9154		8.24	44.7982		8.24	51.9292
	21.15	0.26336		8.26	50.9438		8.26	42.4287		8.26	52.1114
	21.2	0.08801		8.28	50.9671		8.28	40.1635		8.28	52.3054
	21.25	0.11085		8.3	50.9803		8.3	38.011		8.3	52.5068
	21.3	0.14926		8.32	50.9745		8.32	35.9795		8.32	52.7115
	21.35	0.39524		8.34	50.9504		8.34	34.0762		8.34	52.9153
	21.4	0.55585		8.36	50.9176		8.36	32.3067		8.36	53.1146
	21.45	0.27491		8.38	50.8913		8.38	30.6762		8.38	53.306
	21.5	0.03052		8.4	50.8871		8.4	29.188		8.4	53.487
	21.55	0.01339		8.42	50.9042		8.42	27.831		8.42	53.6558
	21.6	0.00829		8.44	50.9396		8.44	26.6251		8.44	53.8108
	21.65	0.00742		8.46	50.9892		8.46	25.5809		8.46	53.9511
	21.7	0.00767		8.48	51.0525		8.48	24.7025		8.48	54.0756
	21.75	0.00826		8.5	51.1282		8.5	23.9876		8.5	54.1836
	21.8	0.01029		8.52	51.2013		8.52	23.4283		8.52	54.2744
	21.85	0.01417		8.54	51.2571		8.54	23.0123		8.54	54.3478
	21.9	0.02481		8.56	51.291		8.56	22.7238		8.56	54.4036
	21.95	0.06698		8.58	51.2989		8.58	22.5453		8.58	54.4417
	22	0.39551		8.6	51.2858		8.6	22.5418		8.6	54.4618
	22.05	1.68225		8.62	51.2605		8.62	22.5439		8.62	54.463
	22.1	0.89066		8.64	51.2283		8.64	22.5512		8.64	54.4446
	22.15	0.1275		8.66	51.1882		8.66	22.5635		8.66	54.406
	22.2	0.05705		8.68	51.1432		8.68	22.5804		8.68	54.3466
	22.25	0.05966		8.7	51.0995		8.7	22.6015		8.7	54.2661
	22.3	0.33351		8.72	51.0667		8.72	22.6263		8.72	54.1649
	22.35	0.19059		8.74	51.0416		8.74	22.6542		8.74	54.0437
	22.4	0.0439		8.76	51.0185		8.76	22.6848		8.76	53.904
	22.45	0.02582		8.78	50.9954		8.78	22.7173		8.78	53.7479
	22.5	0.02988		8.8	50.9828		8.8	22.7511		8.8	53.5778
	22.55	0.05056		8.82	50.979		8.82	22.7853		8.82	53.3962
	22.6	0.17568		8.84	50.979		8.84	22.8192		8.84	53.2062
	22.65	1.58507		8.86	50.9761		8.86	22.8521		8.86	53.0106
	22.7	0.98611		8.88	50.9711		8.88	22.8833		8.88	52.8129
	22.75	1.67121		8.9	50.9614		8.9	22.9123		8.9	52.6164
	22.8	0.86741		8.92	50.9527		8.92	22.9386		8.92	52.425
	22.85	0.19034		8.94	50.945		8.94	22.9615		8.94	52.2425
	22.9	0.0468		8.96	50.9352		8.96	22.9804		8.96	52.0726
	22.95	0.02728		8.98	50.9167		8.98	22.9948		8.98	51.9186
	23	0.02446		9	50.896		9	23.0041		9	51.7834
	23.05	0.0651		9.02	50.8887		9.02	23.0081		9.02	51.6692
	23.1	0.04953		9.04	50.9037		9.04	23.0063		9.04	51.5775
	23.15	0.09639		9.06	50.9395		9.06	22.9986		9.06	51.5098
	23.2	0.39478		9.08	50.9896		9.08	22.985		9.08	51.4667
	23.25	0.41793		9.1	51.0525		9.1	22.9655		9.1	51.4487
	23.3	0.1638		9.12	51.1282		9.12	22.9404		9.12	51.456
	23.35	0.04616		9.14	51.2013		9.14	22.9098		9.14	51.4882
	23.4	0.05759		9.16	51.2616		9.16	22.8744		9.16	51.5446
	23.45	0.28715		9.18	51.2957		9.18	22.8345		9.18	51.6236
	23.5	0.73651		9.2	51.2958		9.2	22.7908		9.2	51.7236
	23.55	0.79717		9.22	51.2688		9.22	22.744		9.22	51.842
	23.6	1.49941		9.24	51.2316		9.24	22.6949		9.24	51.9762
	23.65	1.68485		9.26	51.1972		9.26	22.6846		9.26	52.123
	23.7	1.12384		9.28	51.1704		9.28	22.6746		9.28	52.2791
	23.75	0.17874		9.3	51.1539		9.3	22.665		9.3	52.4412
	23.8	0.05383		9.32	51.1517		9.32	22.6556		9.32	52.6063
	23.85	0.03519		9.34	51.1652		9.34	22.6462		9.34	52.7719
	23.9	0.10291		9.36	51.1806		9.36	22.6367		9.36	52.9357
	23.95	0.07112		9.38	51.1816		9.38	22.6268		9.38	53.0951
	24	0.03341		9.4	51.1594		9.4	22.6164		9.4	53.2477
	24.05	0.01198		9.42	51.1113		9.42	22.6054		9.42	53.3904
	24.1	0.00619		9.44	51.0434		9.44	22.5938		9.44	53.5166
	24.15	0.00497		9.46	50.9632		9.46	22.5814		9.46	53.6166
	24.2	0.00893		9.48	50.8779		9.48	22.5682		9.48	53.6936
	24.25	0.01681		9.5	50.7941		9.5	22.5546		9.5	53.7508
	24.3	0.03861		9.52	50.7225		9.52	22.5404		9.52	53.7903
	24.35	0.38687		9.54	50.6868		9.54	22.526		9.54	53.8139
	24.4	0.36507		9.56	50.7006		9.56	22.5116		9.56	53.8206
	24.45	0.26147		9.58	50.7602		9.58	22.4975		9.58	53.7955
	24.5	0.06109		9.6	50.8461		9.6	22.484		9.6	53.7374
	24.55	0.09216		9.62	50.9404		9.62	22.4713		9.62	53.6462
	24.6	0.43105		9.64	51.0287		9.64	22.4599		9.64	53.523
	24.65	2.85973		9.66	51.0996		9.66	22.45		9.66	53.3697
	24.7	1.50559		9.68	51.1443		9.68	22.4419		9.68	53.19
	24.75	0.35927		9.7	51.1551		9.7	22.436		9.7	52.9885
	24.8	0.11855		9.72	51.1336		9.72	22.4326		9.72	52.7713
	24.85	0.06634		9.74	51.0881		9.74	22.4318		9.74	52.5449
	24.9	0.06139		9.76	51.0338		9.76	22.4341		9.76	52.316
	24.95	0.13222		9.78	50.9884		9.78	22.4395		9.78	52.0915
	25	1.57056		9.8	50.9537		9.8	22.4484		9.8	51.8779
	25.05	0.92122		9.82	50.9323		9.82	22.4608		9.82	51.6813
	25.1	0.56549		9.84	50.9246		9.84	22.4769		9.84	51.5076
	25.15	0.06584		9.86	50.9347		9.86	22.4969		9.86	51.3621
	25.2	0.03148		9.88	50.9541		9.88	22.5209		9.88	51.2498
	25.25	0.05076		9.9	50.9732		9.9	22.5489		9.9	53.7903
	25.3	0.09635		9.92	50.9822		9.92	22.581		9.92	53.8139
	25.35	0.06939		9.94	50.9765		9.94	22.6171		9.94	53.8206
	25.4	0.0135		9.96	50.9544		9.96	22.6573		9.96	53.7955
	25.45	0.00842		9.98	50.9187		9.98	22.7013		9.98	53.7374
	25.5	0.00766		10	50.8743		10	22.7491		10	53.6462
	25.55	0.01436		10.02	50.8236		10.02	22.8004		10.02	53.523
	25.6	0.04732		10.04	50.7737		10.04	22.8549		10.04	53.3697
	25.65	0.12604		10.06	50.7414		10.06	22.9123		10.06	53.19
	25.7	0.25375		10.08	50.7396		10.08	22.9722		10.08	52.9885
	25.75	0.21735		10.1	50.7741		10.1	23.0343		10.1	52.7713
	25.8	0.10628		10.12	50.8326		10.12	23.0981		10.12	52.5449
	25.85	0.04572		10.14	50.9059		10.14	23.1635		10.14	52.316
	25.9	0.21595		10.16	50.9798		10.16	23.2299		10.16	52.0915
	25.95	0.94809		10.18	51.0402		10.18	23.2971		10.18	51.8779
	26	0.57576		10.2	51.1073		10.2	23.3646		10.2	51.6813
	26.05	0.19864		10.22	51.1963		10.22	23.4322		10.22	51.5076
	26.1	0.24173		10.24	51.1923		10.24	23.4996		10.24	51.3621
	26.15	0.16856		10.26	51.9847		10.26	23.5666		10.26	51.2498
	26.2	0.06678		10.28	52.644		10.28	23.6329		10.28	51.1746
	26.25	0.01316		10.3	53.1855		10.3	23.6985		10.3	51.1393
	26.3	0.00799		10.32	55.7122		10.32	23.7634		10.32	51.1454
	26.35	0.00638		10.34	56.3791		10.34	23.8276		10.34	51.194
	26.4	0.00594		10.36	57.371		10.36	23.8911		10.36	51.2853
	26.45	0.01293		10.38	59.9264		10.38	23.9539		10.38	51.419
	26.5	0.01101		10.4	61.1232		10.4	24.016		10.4	51.5943
	26.55	0.01737		10.42	63.0996		10.42	24.0772		10.42	51.8097
	26.6	0.05258		10.44	65.8906		10.44	24.1375		10.44	52.0632
	26.65	0.09949		10.46	66.3797		10.46	24.1967		10.46	52.3521
	26.7	0.3044		10.48	68.2932		10.48	24.2546		10.48	52.6736
	26.75	0.5579		10.5	69.4095		10.5	24.3108		10.5	53.0242
	26.8	0.3825		10.52	71.6462		10.52	24.3649		10.52	53.4
	26.85	0.7644		10.54	75.6089		10.54	24.4167		10.54	53.7963
	26.9	0.84344		10.56	79.0553		10.56	24.4252		10.56	54.2077
	26.95	0.83677		10.58	81.8042		10.58	24.4295		10.58	54.6282
	27	5.1706		10.6	84.0035		10.6	24.4299		10.6	55.0511
	27.05	2.25977		10.62	85.5193		10.62	24.427		10.62	55.4699
	27.1	1.66035		10.64	86.4875		10.64	24.4213		10.64	55.8781
	27.15	0.22626		10.66	87.0512		10.66	24.4137		10.66	56.2698
	27.2	0.09808		10.68	87.3791		10.68	24.4047		10.68	56.6387
	27.25	0.05724		10.7	87.5975		10.7	24.3949		10.7	56.9786
	27.3	0.0724		10.72	87.7281		10.72	24.3849		10.72	57.2837
	27.35	0.28602		10.74	87.9634		10.74	24.3752		10.74	57.5486
	27.4	0.14483		10.76	88.279		10.76	24.3662		10.76	57.7689
	27.45	0.0655		10.78	88.5381		10.78	24.3584		10.78	57.941
	27.5	0.12826		10.8	88.6523		10.8	24.3518		10.8	58.0673
	27.55	0.0668		10.82	88.6433		10.82	24.3467		10.82	58.1562
	27.6	0.14153		10.84	88.5846		10.84	24.343		10.84	58.2056
	27.65	0.23385		10.86	88.3424		10.86	24.3407		10.86	58.2132
	27.7	0.25797		10.88	88.0623		10.88	24.3396		10.88	58.1763
	27.75	1.07554		10.9	87.7431		10.9	24.3394		10.9	58.0916
	27.8	0.45033		10.92	87.5338		10.92	24.3396		10.92	57.9573
	27.85	0.37619		10.94	87.2545		10.94	24.34		10.94	57.7881
	27.9	0.1015		10.96	87.022		10.96	24.3399		10.96	57.5883
	27.95	0.0359		10.98	86.7963		10.98	24.3389		10.98	57.3624
	28	0.01399		11	86.5358		11	24.3364		11	57.1154
	28.05	0.00893		11.02	86.2946		11.02	24.3321		11.02	56.8524
	28.1	0.00504		11.04	86.0081		11.04	24.3252		11.04	56.5782
	28.15	0.00355		11.06	85.7642		11.06	24.3154		11.06	56.2971
	28.2	0.00249		11.08	85.5231		11.08	24.3021		11.08	56.0123
	28.25	0.00119		11.1	85.2399		11.1	24.2849		11.1	55.7263
	28.3	0.00053		11.12	84.9635		11.12	24.2635		11.12	55.4416
	28.35	0.000466		11.14	84.6143		11.14	24.2374		11.14	55.16
	28.4	0.000794		11.16	84.2605		11.16	24.2063		11.16	54.8831
	28.45	0.00117		11.18	83.7563		11.18	24.17		11.18	54.6123
	28.5	0.00189		11.2	83.0264		11.2	24.1284		11.2	54.3486
	28.55	0.00314		11.22	82.1399		11.22	24.0812		11.22	54.0925
	28.6	0.00769		11.24	81.1276		11.24	24.0284		11.24	53.8443
	28.65	0.05397		11.26	79.946		11.26	23.9701		11.26	53.6041
	28.7	0.08738		11.28	78.6766		11.28	23.9112		11.28	53.3723
	28.75	0.07955		11.3	77.3254		11.3	23.8439		11.3	53.1493
	28.8	0.06509		11.32	75.9551		11.32	23.769		11.32	52.9358
	28.85	0.20778		11.34	74.6859		11.34	23.6873		11.34	52.7323
	28.9	0.13122		11.36	73.4633		11.36	23.5996		11.36	52.5398
	28.95	0.17634		11.38	72.4115		11.38	23.5069		11.38	52.3589
	29	0.25954		11.4	71.5169		11.4	23.4104		11.4	52.1901
	29.05	0.78082		11.42	70.7388		11.42	23.3112		11.42	52.0339
	29.1	0.4286		11.44	70.1303		11.44	23.2104		11.44	51.8903
	29.15	0.11174		11.46	69.6337		11.46	23.1093		11.46	51.7591
	29.2	0.02443		11.48	69.26		11.48	23.0086		11.48	51.6398
	29.25	0.01767		11.5	68.8624		11.5	22.9095		11.5	51.5318
	29.3	0.01539		11.52	68.4668		11.52	22.8128		11.52	51.4341
	29.35	0.0157		11.54	68.1547		11.54	22.7195		11.54	51.346
	29.4	0.01578		11.56	67.8804		11.56	22.6305		11.56	51.2666
	29.45	0.02045		11.58	67.6406		11.58	22.5467		11.58	51.196
	29.5	0.03131		11.6	67.4139		11.6	22.4686		11.6	51.134
	29.55	0.09413		11.62	67.2092		11.62	22.3967		11.62	51.0808
	29.6	0.28752		11.64	67.0308		11.64	22.3313		11.64	51.0364
	29.65	2.34033		11.66	66.9127		11.66	22.2727		11.66	51.0007
	29.7	0.92661		11.68	66.8624		11.68	22.2209		11.68	50.9737
	29.75	1.09499		11.7	66.9083		11.7	22.176		11.7	50.9557
	29.8	0.47444		11.72	67.0102		11.72	22.1377		11.72	50.9468
	29.85	0.61781		11.74	67.123		11.74	22.106		11.74	50.9471
	29.9	0.9049		11.76	67.2221		11.76	22.0806		11.76	50.9568
	29.95	3.18265		11.78	67.2105		11.78	22.0613		11.78	50.9761
	30	31.2315		11.8	66.9993		11.8	22.0477		11.8	51.0048
	30.05	10.9906		11.82	66.5218		11.82	22.0394		11.82	51.0424
	30.1	11.6587		11.84	65.7039		11.84	22.0362		11.84	51.0879
	30.15	2.09303		11.86	64.5199		11.86	22.0376		11.86	51.1403
	30.2	8.55924		11.88	62.9906		11.88	22.0433		11.88	51.1983
	30.25	18.9125		11.9	61.2045		11.9	22.0528		11.9	51.2605
	30.3	12.6332		11.92	59.25		11.92	22.0658		11.92	51.6422
	30.35	3.15558		11.94	57.2621		11.94	22.0817		11.94	51.5069
	30.4	0.70378		11.96	55.3644		11.96	22.1001		11.96	51.4003
	30.45	0.43828		11.98	53.6891		11.98	22.1206		11.98	51.3235
	30.5	0.2743		12	52.332		12	22.1426		12	51.2772
	30.55	0.56752		12.02	51.3515		12.02	22.1657		12.02	51.2616
	30.6	0.44299		12.04	50.7426		12.04	22.1895		12.04	51.2761
	30.65	1.13191		12.06	50.4579		12.06	22.2135		12.06	51.32
	30.7	0.69589		12.08	50.4176		12.08	22.2372		12.08	51.3922
	30.75	0.57944		12.1	50.5388		12.1	22.2604		12.1	51.4914
	30.8	0.42875		12.12	50.7479		12.12	22.2827		12.12	51.6157
	30.85	1.32178		12.14	50.98		12.14	22.3037		12.14	51.7627
	30.9	13.9963		12.16	51.1592		12.16	22.3235		12.16	51.9292
	30.95	4.63676		12.18	51.2669		12.18	22.3416		12.18	52.1114
	31	5.81925		12.2	51.3118		12.2	22.3582		12.2	52.3054
	31.05	0.73855		12.22	51.3301		12.22	22.3732		12.22	52.5068
	31.1	0.82448		12.24	51.3464		12.24	22.3867		12.24	52.7115
	31.15	0.47443		12.26	51.3665		12.26	22.3988		12.26	52.9153
	31.2	0.3857		12.28	51.3753		12.28	22.4096		12.28	53.1146
	31.25	0.32038		12.3	51.3654		12.3	22.4194		12.3	53.306
	31.3	0.20964		12.32	51.3339		12.32	22.4282		12.32	53.487
	31.35	0.08198		12.34	51.2764		12.34	22.4365		12.34	53.6558
	31.4	0.02568		12.36	51.2007		12.36	22.4443		12.36	53.8108
	31.45	0.01914		12.38	51.1194		12.38	22.4521		12.38	53.9511
	31.5	0.0542		12.4	51.0478		12.4	22.4599		12.4	54.0756
	31.55	0.07448		12.42	50.9967		12.42	22.4681		12.42	54.1836
	31.6	0.0755		12.44	50.9738		12.44	22.4768		12.44	54.2744
	31.65	0.05182		12.46	50.9748		12.46	22.4863		12.46	54.3478
	31.7	0.08297		12.48	50.9883		12.48	22.4968		12.48	54.4036
	31.75	0.36363		12.5	51.0048		12.5	22.5084		12.5	54.4417
	31.8	0.22596		12.52	51.0192		12.52	22.5213		12.52	54.4618
	31.85	0.18773		12.54	51.0284		12.54	22.5355		12.54	54.463
	31.9	0.12724		12.56	51.0271		12.56	22.5512		12.56	54.4446
	31.95	0.45837		12.58	51.0056		12.58	22.5635		12.58	54.406
	32	3.5382		12.6	50.9651		12.6	22.5804		12.6	54.3466
	32.05	1.07081		12.62	50.9166		12.62	22.6015		12.62	54.2661
	32.1	1.26368		12.64	50.8721		12.64	22.6263		12.64	54.1649
	32.15	0.15624		12.66	50.8395		12.66	22.6542		12.66	54.0437
	32.2	0.12641		12.68	50.8292		12.68	22.6848		12.68	53.904
	32.25	0.07657		12.7	50.8401		12.7	22.7173		12.7	53.7479
	32.3	0.1241		12.72	50.8656		12.72	22.7511		12.72	53.5778
	32.35	0.15385		12.74	50.8969		12.74	22.7853		12.74	53.3962
	32.4	0.44028		12.76	50.9275		12.76	22.8192		12.76	53.2062
	32.45	0.3534		12.78	50.9483		12.78	22.8521		12.78	53.0106
	32.5	1.8135		12.8	50.9524		12.8	22.8833		12.8	52.8129
	32.55	2.50222		12.82	50.939		12.82	22.9123		12.82	52.6164
	32.6	3.01651		12.84	50.9166		12.84	22.9386		12.84	52.425
	32.65	0.83816		12.86	50.9029		12.86	22.9615		12.86	52.2425
	32.7	0.56722		12.88	50.9081		12.88	22.9804		12.88	52.0726
	32.75	0.09903		12.9	50.9358		12.9	22.9948		12.9	51.9186
	32.8	0.07394		12.92	50.9853		12.92	23.0041		12.92	51.7834
	32.85	0.23821		12.94	51.0525		12.94	23.0081		12.94	51.6692
	32.9	0.08647		12.96	51.1282		12.96	23.0063		12.96	51.5775
	32.95	0.10358		12.98	51.2013		12.98	22.9986		12.98	51.5098
	33	0.03952		13	51.2616		13	22.985		13	51.4667
	33.05	0.13125		13.02	51.2957		13.02	22.9655		13.02	51.4487
	33.1	0.05897		13.04	51.2958		13.04	22.9404		13.04	51.456
	33.15	0.09499		13.06	51.2688		13.06	22.9098		13.06	51.4882
	33.2	0.11791		13.08	51.2316		13.08	22.8744		13.08	51.5446
	33.25	1.24302		13.1	51.1977		13.1	22.8345		13.1	51.6236
	33.3	0.56991		13.12	51.1711		13.12	22.7908		13.12	51.7236
	33.35	0.86555		13.14	51.1547		13.14	22.744		13.14	51.842
	33.4	0.19035		13.16	51.1513		13.16	22.6949		13.16	51.9762
	33.45	0.5353		13.18	51.1617		13.18	22.6443		13.18	52.123
	33.5	0.51564		13.2	51.1725		13.2	22.5932		13.2	52.2791
	33.55	0.42905		13.22	51.1706		13.22	22.5424		13.22	52.4412
	33.6	0.12627		13.24	51.1492		13.24	22.493		13.24	52.6063
	33.65	0.04152		13.26	51.1077		13.26	22.4459		13.26	52.7719
	33.7	0.04407		13.28	51.0493		13.28	22.4021		13.28	52.9357
	33.75	0.1178		13.3	50.9818		13.3	22.3626		13.3	53.0951
	33.8	0.1837		13.32	50.9132		13.32	22.3282		13.32	53.2477
	33.85	0.46616		13.34	50.8457		13.34	22.2999		13.34	53.3904
	33.9	0.93029		13.36	50.7873		13.36	22.2784		13.36	53.5166
	33.95	0.51396		13.38	50.7552		13.38	22.2645		13.38	53.6166
	34	0.30588		13.4	50.7628		13.4	22.2588		13.4	53.6936
	34.05	0.08502		13.42	50.8118		13.42	22.2617		13.42	53.7508
	34.1	0.04812		13.44	50.8928		13.44	22.2738		13.44	53.7903
	34.15	0.11322		13.46	51.0014		13.46	22.2953		13.46	53.8139
	34.2	0.30607		13.48	51.1306		13.48	22.3262		13.48	53.8206
	34.25	0.35294		13.5	51.2695		13.5	22.3666		13.5	53.7955
	34.3	0.37552		13.52	51.4106		13.52	22.4163		13.52	53.7374
	34.35	0.23247		13.54	51.5452		13.54	22.4748		13.54	53.6462
	34.4	0.29685		13.56	51.6634		13.56	22.5418		13.56	53.523
	34.45	2.24178		13.58	51.7575		13.58	22.6165		13.58	53.3697
	34.5	0.74216		13.6	51.8282		13.6	22.6982		13.6	53.19
	34.55	1.296		13.62	51.8797		13.62	22.7859		13.62	52.9885
	34.6	0.17516		13.64	51.9088		13.64	22.8789		13.64	52.7713
	34.65	0.05846		13.66	51.9089		13.66	22.9758		13.66	52.5449
	34.7	0.04941		13.68	51.8767		13.68	23.0757		13.68	52.316
	34.75	0.18071		13.7	51.8119		13.7	23.1774		13.7	52.0915
	34.8	0.27564		13.72	51.7128		13.72	23.28		13.72	51.8779
	34.85	0.23686		13.74	51.5825		13.74	23.3825		13.74	51.6813
	34.9	0.2786		13.76	51.4335		13.76	23.4839		13.76	51.5076
	34.95	0.11685		13.78	51.2786		13.78	23.5831		13.78	51.3621
	35	0.12782		13.8	51.1287		13.8	23.6793		13.8	51.2498
	35.05	0.56346		13.82	50.9963		13.82	23.7713		13.82	51.1746
	35.1	0.50542		13.84	50.8975		13.84	23.8584		13.84	51.1393
	35.15	0.39392		13.86	50.8341		13.86	23.9401		13.86	51.1454
	35.2	0.20128		13.88	50.8012		13.88	24.0158		13.88	51.194
	35.25	0.17742		13.9	50.7961		13.9	24.0852		13.9	51.2853
	35.3	0.66508		13.92	50.8152		13.92	24.148		13.92	51.419
	35.35	0.21419		13.94	50.8494		13.94	24.204		13.94	51.5943
	35.4	0.30436		13.96	50.8879		13.96	24.2533		13.96	51.8097
	35.45	0.12157		13.98	50.9243		13.98	24.2958		13.98	52.0632
	35.5	0.23513		14	50.9492		14	24.3317		14	52.3521
	35.55	1.84408		14.02	50.9551		14.02	24.2992		14.02	52.6736
	35.6	3.65953		14.04	50.941		14.04	24.2639		14.04	53.0242
	35.65	1.7038		14.06	50.9166		14.06	24.2267		14.06	53.4
	35.7	1.28657		14.08	50.9029		14.08	24.1884		14.08	53.7963
	35.75	0.17926		14.1	50.9081		14.1	24.1498		14.1	54.2077
	35.8	0.10185		14.12	50.9358		14.12	24.1114		14.12	54.6282
	35.85	0.06157		14.14	50.9853		14.14	24.074		14.14	55.0511
	35.9	0.03978		14.16	51.0525		14.16	24.0386		14.16	55.4699
	35.95	0.02524		14.18	51.1282		14.18	24.0059		14.18	55.8781
	36	0.03919		14.2	51.2013		14.2	23.977		14.2	56.2698
	36.05	0.12997		14.22	51.2616		14.22	23.9524		14.22	56.6387
	36.1	0.07339		14.24	51.2957		14.24	23.9331		14.24	56.9786
	36.15	0.07287		14.26	51.2958		14.26	23.9195		14.26	57.2837
	36.2	0.0335		14.28	51.2688		14.28	23.9121		14.28	57.5486
	36.25	0.13578		14.3	51.2316		14.3	23.9111		14.3	57.7689
	36.3	0.0612		14.32	51.1977		14.32	23.9169		14.32	57.941
	36.35	0.09019		14.34	51.1711		14.34	23.9291		14.34	58.0673
	36.4	0.03039		14.36	51.1547		14.36	23.9478		14.36	58.1562
	36.45	0.02534		14.38	51.1513		14.38	23.9726		14.38	58.2056
	36.5	0.03708		14.4	51.1617		14.4	24.0029		14.4	58.2132
	36.55	0.09472		14.42	51.1725		14.42	24.0384		14.42	58.1763
	36.6	0.93547		14.44	51.1706		14.44	24.0782		14.44	58.0916
	36.65	0.95036		14.46	51.1492		14.46	24.1217		14.46	57.9573
	36.7	0.6656		14.48	51.1077		14.48	24.168		14.48	57.7881
	36.75	0.40207		14.5	51.0493		14.5	24.2162		14.5	57.5883
	36.8	0.06088		14.52	50.9818		14.52	24.2655		14.52	57.3624
	36.85	0.03853		14.54	50.9132		14.54	24.3149		14.54	57.1154
	36.9	0.09254		14.56	50.8457		14.56	24.3634		14.56	56.8524
	36.95	0.04429		14.58	50.7873		14.58	24.4102		14.58	56.5782
	37	0.18079		14.6	50.7552		14.6	24.4544		14.6	56.2971
	37.05	0.25417		14.62	50.7628		14.62	24.4949		14.62	56.0123
	37.1	0.26797		14.64	50.8118		14.64	24.531		14.64	55.7263
	37.15	0.22916		14.66	50.8928		14.66	24.5616		14.66	51.4003
	37.2	0.33081		14.68	51.0014		14.68	24.5861		14.68	51.3235
	37.25	0.19063		14.7	51.1306		14.7	24.6037		14.7	51.2772
	37.3	0.5784		14.72	51.27		14.72	24.6136		14.72	51.2616
	37.35	0.32826		14.74	51.4087		14.74	24.6152		14.74	51.2761
	37.4	0.48145		14.76	51.54		14.76	24.6082		14.76	51.32
	37.45	0.18159		14.78	51.663		14.78	24.592		14.78	51.3922
	37.5	0.13282		14.8	51.769		14.8	24.5665		14.8	51.4914
	37.55	0.06376		14.82	51.8498		14.82	24.5317		14.82	51.6157
	37.6	0.17013		14.84	51.9007		14.84	24.4876		14.84	51.7627
	37.65	0.2274		14.86	51.9162		14.86	24.4344		14.86	51.9292
	37.7	0.44772		14.88	51.8918		14.88	24.3726		14.88	52.1114
	37.75	0.16901		14.9	51.8302		14.9	24.3025		14.9	52.3054
	37.8	0.21612		14.92	51.7397		14.92	24.2249		14.92	52.5068
	37.85	0.31117		14.94	51.6285		14.94	24.1407		14.94	52.7115
	37.9	0.41499		14.96	51.5029		14.96	24.0507		14.96	52.9153
	37.95	1.47061		14.98	51.3709		14.98	23.956		14.98	53.1146
	38	0.77794		15	51.2501		15	23.8575		15	53.306
	38.05	0.89996		15.02	51.1539		15.02	23.7563		15.02	53.487
	38.1	0.34232		15.04	51.082		15.04	23.6533		15.04	53.6558
	38.15	0.30856		15.06	51.0366		15.06	23.5495		15.06	53.8108
	38.2	0.08105		15.08	51.0222		15.08	23.446		15.08	53.9511
	38.25	0.13222		15.1	51.0395		15.1	23.3439		15.1	54.0756
	38.3	0.12117		15.12	51.0768		15.12	23.2444		15.12	54.1836
	38.35	0.2401		15.14	51.1246		15.14	23.1483		15.14	54.2744
	38.4	0.34692		15.16	51.1746		15.16	23.0566		15.16	54.3478
	38.45	0.48437		15.18	51.2183		15.18	22.9698		15.18	54.4036
	38.5	0.20355		15.2	51.2431		15.2	22.8887		15.2	54.4417
	38.55	0.21719		15.22	51.2393		15.22	22.8137		15.22	54.4618
	38.6	0.07803		15.24	51.2067		15.24	22.7451		15.24	54.463
	38.65	0.09719		15.26	51.1469		15.26	22.6833		15.26	54.4446
	38.7	0.17419		15.28	51.0655		15.28	22.6284		15.28	54.406
	38.75	1.15291		15.3	50.978		15.3	22.5804		15.3	54.3466
	38.8	3.26222		15.32	50.9069		15.32	22.6015		15.32	54.2661
	38.85	0.91343		15.34	50.8597		15.34	22.6263		15.34	54.1649
	38.9	1.6953		15.36	50.8319		15.36	22.6542		15.36	54.0437
	38.95	0.29133		15.38	50.8244		15.38	22.6848		15.38	53.904
	39	0.86429		15.4	50.8363		15.4	22.7173		15.4	53.7479
	39.05	1.48796		15.42	50.8616		15.42	22.7511		15.42	53.5778
	39.1	0.54512		15.44	50.892		15.44	22.7853		15.44	53.3962
	39.15	0.78989		15.46	50.9232		15.46	22.8192		15.46	53.2062
	39.2	0.11677		15.48	50.944		15.48	22.8521		15.48	53.0106
	39.25	0.09327		15.5	50.9514		15.5	22.8833		15.5	52.8129
	39.3	0.32011		15.52	50.9437		15.52	22.9123		15.52	52.6164
	39.35	0.4391		15.54	50.9274		15.54	22.9386		15.54	52.425
	39.4	0.30627		15.56	50.9152		15.56	22.9615		15.56	52.2425
	39.45	0.30697		15.58	50.9159		15.58	22.9804		15.58	52.0726
	39.5	0.10974		15.6	50.9352		15.6	22.9948		15.6	51.9186
	39.55	0.06784		15.62	50.9731		15.62	23.0041		15.62	51.7834
	39.6	0.02653		15.64	51.0245		15.64	23.0081		15.64	51.6692
	39.65	0.02016		15.66	51.082		15.66	23.0063		15.66	51.5775
	39.7	0.02079		15.68	51.146		15.68	22.9986		15.68	51.5098
	39.75	0.06465		15.7	51.2107		15.7	22.985		15.7	51.4667
	39.8	0.10684		15.72	51.26		15.72	22.9655		15.72	51.4487
	39.85	0.07686		15.74	51.2849		15.74	22.9404		15.74	51.456
	39.9	0.20369		15.76	51.2854		15.76	22.9098		15.76	51.4882
	39.95	1.2667		15.78	51.2662		15.78	22.8744		15.78	51.5446
	40	0.55951		15.8	51.2375		15.8	22.8345		15.8	51.6236
	40.05	1.34646		15.82	51.2164		15.82	22.7908		15.82	51.7236
	40.1	0.65863		15.84	51.2084		15.84	22.744		15.84	51.842
	40.15	0.7889		15.86	51.2136		15.86	22.6949		15.86	51.9762
	40.2	0.24361		15.88	51.2366		15.88	22.6443		15.88	52.123
	40.25	0.25433		15.9	51.2774		15.9	22.5932		15.9	52.2791
	40.3	0.06129		15.92	51.3272		15.92	22.5424		15.92	52.4412
	40.35	0.03517		15.94	51.3658		15.94	22.493		15.94	52.6063
	40.4	0.05072		15.96	51.3795		15.96	22.4459		15.96	52.7719
	40.45	0.22262		15.98	51.3651		15.98	22.4021		15.98	52.9357
	40.5	0.18021		16	51.329		16	22.3626		16	53.0951
	40.55	0.22537		16.02	51.2703		16.02	22.3282		16.02	53.2477
	40.6	0.2353		16.04	51.1954		16.04	22.2999		16.04	53.3904
	40.65	0.34673		16.06	51.1115		16.06	22.2784		16.06	53.5166
	40.7	0.25058		16.08	51.0279		16.08	22.2645		16.08	53.6166
	40.75	0.60031		16.1	50.9549		16.1	22.2588		16.1	53.6936
	40.8	0.16442		16.12	50.9091		16.12	22.2617		16.12	53.7508
	40.85	0.2861		16.14	50.8936		16.14	22.2738		16.14	53.7903
	40.9	0.15501		16.16	50.9033		16.16	22.2953		16.16	53.8139
	40.95	0.361		16.18	50.9337		16.18	22.3262		16.18	53.8206
	41	2.14879		16.2	50.9867		16.2	22.3666		16.2	53.7955
	41.05	0.64218		16.22	51.0534		16.22	22.4163		16.22	53.7374
	41.1	1.02412		16.24	51.1168		16.24	22.4748		16.24	53.6462
	41.15	0.38119		16.26	51.1555		16.26	22.5418		16.26	53.523
	41.2	0.07176		16.28	51.1608		16.28	22.6165		16.28	53.3697
	41.25	0.07396		16.3	51.1277		16.3	22.6982		16.3	53.19
	41.3	0.0662		16.32	51.066		16.32	22.7859		16.32	52.9885
	41.35	0.07892		16.34	50.9892		16.34	22.8789		16.34	52.7713
	41.4	0.35781		16.36	50.9156		16.36	22.9758		16.36	52.5449
	41.45	0.16818		16.38	50.8546		16.38	23.0757		16.38	52.316
	41.5	0.24398		16.4	50.8149		16.4	23.1774		16.4	52.0915
	41.55	0.22061		16.42	50.8005		16.42	23.28		16.42	51.8779
	41.6	0.31123		16.44	50.8129		16.44	23.3825		16.44	51.6813
	41.65	1.95031		16.46	50.8425		16.46	23.4839		16.46	51.5076
	41.7	1.2988		16.48	50.8773		16.48	23.5831		16.48	51.3621
	41.75	0.83434		16.5	50.9088		16.5	23.6793		16.5	51.2498
	41.8	0.89781		16.52	50.9354		16.52	23.7713		16.52	51.1746
	41.85	0.19125		16.54	50.9506		16.54	23.8584		16.54	51.1393
	41.9	0.11873		16.56	50.9508		16.56	23.9401		16.56	51.1454
	41.95	0.10732		16.58	50.937		16.58	24.0158		16.58	51.194
	42	0.10347		16.6	50.9166		16.6	24.0852		16.6	51.2853
	42.05	0.17255		16.62	50.9029		16.62	24.148		16.62	51.419
	42.1	1.48264		16.64	50.9081		16.64	24.204		16.64	51.5943
	42.15	1.2549		16.66	50.9358		16.66	24.2533		16.66	51.8097
	42.2	0.6637		16.68	50.9853		16.68	24.2958		16.68	52.0632
	42.25	1.01064		16.7	51.0525		16.7	24.3317		16.7	52.3521
	42.3	0.17196		16.72	51.1282		16.72	24.3614		16.72	52.6736
	42.35	0.09735		16.74	51.2013		16.74	24.3851		16.74	53.0242
	42.4	0.06362		16.76	51.2616		16.76	24.4034		16.76	53.4
	42.45	0.02297		16.78	51.2957		16.78	24.4167		16.78	53.7963
	42.5	0.02018		16.8	51.2958		16.8	24.4252		16.8	54.2077
	42.55	0.03852		16.82	51.2688		16.82	24.4295		16.82	54.6282
	42.6	0.02959		16.84	51.2316		16.84	24.4299		16.84	55.0511
	42.65	0.04346		16.86	51.1977		16.86	24.427		16.86	55.4699
	42.7	0.06738		16.88	51.1711		16.88	24.4213		16.88	55.8781
	42.75	0.05389		16.9	51.1547		16.9	24.4137		16.9	56.2698
	42.8	0.11497		16.92	51.1513		16.92	24.4047		16.92	56.6387
	42.85	0.09409		16.94	51.1617		16.94	24.3949		16.94	56.9786
	42.9	0.16208		16.96	51.1725		16.96	24.3849		16.96	57.2837
	42.95	0.60362		16.98	51.1706		16.98	24.3752		16.98	57.5486
	43	0.37933		17	51.1492		17	24.3662		17	57.7689
	43.05	0.32142		17.02	51.1077		17.02	24.3584		17.02	57.941
	43.1	0.25374		17.04	51.0493		17.04	24.3518		17.04	58.0673
	43.15	0.18378		17.06	50.9818		17.06	24.3467		17.06	58.1562
	43.2	0.28106		17.08	50.9132		17.08	24.343		17.08	58.2056
	43.25	0.17563		17.1	50.8457		17.1	24.3407		17.1	58.2132
	43.3	0.38831		17.12	50.7873		17.12	24.3396		17.12	58.1763
	43.35	0.11379		17.14	50.7552		17.14	24.3394		17.14	58.0916
	43.4	0.15678		17.16	50.7628		17.16	24.3396		17.16	57.9573
	43.45	0.10657		17.18	50.8118		17.18	24.34		17.18	57.7881
	43.5	0.2627		17.2	50.8928		17.2	24.3399		17.2	57.5883
	43.55	0.34736		17.22	51.0014		17.22	24.3389		17.22	57.3624
	43.6	0.21066		17.24	51.1306		17.24	24.3364		17.24	57.1154
	43.65	0.45755		17.26	51.27		17.26	24.3321		17.26	56.8524
	43.7	0.68124		17.28	51.4087		17.28	24.3252		17.28	56.5782
	43.75	0.32839		17.3	51.54		17.3	24.3154		17.3	56.2971
	43.8	0.2783		17.32	51.663		17.32	24.3021		17.32	56.0123
	43.85	0.21083		17.34	51.769		17.34	24.2849		17.34	55.7263
	43.9	0.10126		17.36	51.8498		17.36	24.2635		17.36	55.4416
	43.95	0.50028		17.38	51.9007		17.38	24.2374		17.38	55.16
	44	0.17646		17.4	51.9162		17.4	24.2063		17.4	54.8831
	44.05	0.26142		17.42	51.8918		17.42	24.17		17.42	54.6123
	44.1	0.42386		17.44	51.8302		17.44	24.1284		17.44	54.3486
	44.15	0.60348		17.46	51.738		17.46	24.0812		17.46	54.0925
	44.2	2.55765		17.48	51.6252		17.48	24.0284		17.48	53.8443
	44.25	0.71668		17.5	51.4999		17.5	23.9701		17.5	53.6041
	44.3	1.0598		17.52	51.3755		17.52	23.9063		17.52	53.3723
	44.35	0.57829		17.54	51.2664		17.54	23.8373		17.54	53.1493
	44.4	0.15207		17.56	51.1814		17.56	23.7633		17.56	52.9358
	44.45	0.38131		17.58	51.1154		17.58	23.6848		17.58	52.7323
	44.5	2.20278		17.6	51.065		17.6	23.6019		17.6	52.5398
	44.55	0.51698		17.62	51.0285		17.62	23.5154		17.62	52.3589
	44.6	0.97863		17.64	51.0038		17.64	23.4258		17.64	52.1901
	44.65	0.55515		17.66	50.9845		17.66	23.3336		17.66	52.0339
	44.7	0.13914		17.68	50.9715		17.68	23.2395		17.68	51.8903
	44.75	0.31547		17.7	50.9679		17.7	23.1441		17.7	51.7591
	44.8	0.28877		17.72	50.979		17.72	23.0479		17.72	51.6398
	44.85	0.14079		17.74	51.0025		17.74	22.9515		17.74	51.5318
	44.9	0.47404		17.76	51.0322		17.76	22.8554		17.76	51.4341
	44.95	0.15628		17.78	51.0589		17.78	22.7602		17.78	51.346
	45	0.58671		17.8	51.0751		17.8	22.6666		17.8	51.2666
	45.05	0.26557		17.82	51.0745		17.82	22.5755		17.82	51.196
	45.1	0.17476		17.84	51.0587		17.84	22.4873		17.84	51.134
	45.15	0.2079		17.86	51.032		17.86	22.4025		17.86	51.0808
	45.2	0.03971		17.88	50.9965		17.88	22.3216		17.88	51.0364
	45.25	0.03347		17.9	50.9514		17.9	22.245		17.9	51.0007
	45.3	0.04072		17.92	50.9054		17.92	22.1729		17.92	50.9737
	45.35	0.13919		17.94	50.8659		17.94	22.1058		17.94	50.9557
	45.4	0.30878		17.96	50.8393		17.96	22.0436		17.96	50.9468
	45.45	0.12263		17.98	50.8308		17.98	21.9867		17.98	50.9471
	45.5	0.22935		18	50.8415		18	21.9351		18	50.9568
	45.55	0.72817		18.02	50.8656		18.02	21.866		18.02	50.9761
	45.6	0.73114		18.04	50.8969		18.04	21.8011		18.04	51.0048
	45.65	0.44597		18.06	50.9275		18.06	21.7407		18.06	51.0424
	45.7	0.532		18.08	50.9483		18.08	21.6848		18.08	51.0879
	45.75	0.27484		18.1	50.9524		18.1	21.6334		18.1	51.1403
	45.8	0.09558		18.12	50.939		18.12	21.5864		18.12	51.1983
	45.85	0.05924		18.14	50.9166		18.14	21.544		18.14	51.2605
	45.9	0.07518		18.16	50.9029		18.16	21.5061		18.16	51.3258
	45.95	0.16952		18.18	50.9081		18.18	21.4727		18.18	51.3931
	46	0.22621		18.2	50.9358		18.2	21.4436		18.2	51.4614
	46.05	0.64205		18.22	50.9853		18.22	21.4188		18.22	51.5295
	46.1	0.48143		18.24	51.0525		18.24	21.3982		18.24	51.5963
	46.15	0.60519		18.26	51.1282		18.26	21.3817		18.26	51.6603
	46.2	0.97382		18.28	51.2013		18.28	21.3689		18.28	51.7203
	46.25	0.78948		18.3	51.2616		18.3	21.3597		18.3	51.7753
	46.3	0.3524		18.32	51.2957		18.32	21.354		18.32	51.8247
	46.35	0.42219		18.34	51.2983		18.34	21.3514		18.34	51.8681
	46.4	0.1745		18.36	51.2737		18.36	21.3516		18.36	51.9057
	46.45	0.10763		18.38	51.2338		18.38	21.3545		18.38	51.9378
	46.5	0.05539		18.4	51.1892		18.4	21.3597		18.4	51.9653
	46.55	0.07073		18.42	51.1472		18.42	21.3669		18.42	51.9892
	46.6	0.05434		18.44	51.1184		18.44	21.376		18.44	52.0109
	46.65	0.19911		18.46	51.1136		18.46	21.3868		18.46	52.0318
	46.7	0.1931		18.48	51.1389		18.48	21.399		18.48	52.0536
	46.75	0.06469		18.5	51.1838		18.5	21.4259		18.5	52.0778
	46.8	0.13884		18.52	51.232		18.52	21.4519		18.52	52.1046
	46.85	0.04274		18.54	51.2691		18.54	21.4767		18.54	52.1351
	46.9	0.0324		18.56	51.2851		18.56	21.5		18.56	52.1704
	46.95	0.04498		18.58	51.2756		18.58	21.5215		18.58	52.2114
	47	0.06178		18.6	51.2345		18.6	21.5409		18.6	52.2585
	47.05	0.08028		18.62	51.1639		18.62	21.5581		18.62	52.3122
	47.1	0.06407		18.64	51.0702		18.64	21.5725		18.64	52.3726
	47.15	0.06305		18.66	50.9714		18.66	21.5724		18.66	50.9468
	47.2	0.13841		18.68	50.8871		18.68	21.5719		18.68	50.9471
	47.25	0.13972		18.7	50.8309		18.7	21.5712		18.7	50.9568
	47.3	0.18324		18.72	50.8062		18.72	21.5702		18.72	50.9761
	47.35	0.20404		18.74	50.8073		18.74	21.5689		18.74	51.0048
	47.4	0.20507		18.76	50.8291		18.76	21.5674		18.76	51.0424
	47.45	0.33945		18.78	50.8623		18.78	21.5657		18.78	51.0879
	47.5	1.92858		18.8	50.8984		18.8	21.5638		18.8	51.1403
	47.55	1.39548		18.82	50.9315		18.82	21.5619		18.82	51.1983
	47.6	0.56363		18.84	50.951		18.84	21.5598		18.84	51.2605
	47.65	1.18268		18.86	50.9529		18.86	21.5577		18.86	51.3258
	47.7	0.30592		18.88	50.9383		18.88	21.5556		18.88	51.3931
	47.75	0.23478		18.9	50.9166		18.9	21.5536		18.9	51.4614
	47.8	0.13133		18.92	50.9029		18.92	21.5515		18.92	51.5295
	47.85	0.22936		18.94	50.9081		18.94	21.5496		18.94	51.5963
	47.9	0.38992		18.96	50.9358		18.96	21.5479		18.96	51.6603
	47.95	0.36164		18.98	50.9853		18.98	21.5463		18.98	51.7203
	48	0.29717		19	51.0525		19	21.5448		19	51.7753
	48.05	0.28047		19.02	51.1282		19.02	21.5436		19.02	51.8247
	48.1	0.15059		19.04	51.2013		19.04	21.5425		19.04	51.8681
	48.15	0.12585		19.06	51.2616		19.06	21.5416		19.06	51.9057
	48.2	0.06499		19.08	51.2957		19.08	21.5408		19.08	51.9378
	48.25	0.30424		19.1	51.2958		19.1	21.5401		19.1	51.9653
	48.3	0.28109		19.12	51.2688		19.12	21.5395		19.12	51.9892
	48.35	0.14078		19.14	51.2316		19.14	21.5151		19.14	52.8849
	48.4	0.28942		19.16	51.1977		19.16	21.4903		19.16	52.7709
	48.45	0.09044		19.18	51.1711		19.18	21.4725		19.18	52.6474
	48.5	0.20172		19.2	51.1547		19.2	21.4542		19.2	52.5144
	48.55	0.14794		19.22	51.1513		19.22	21.4355		19.22	52.372
	48.6	0.22426		19.24	51.1617		19.24	21.4165		19.24	52.22
	48.65	0.18767		19.26	51.1725		19.26	21.3972		19.26	52.0585
	48.7	0.0887		19.28	51.1706		19.28	21.3777		19.28	51.8876
	48.75	0.09043		19.3	51.1494		19.3	21.3579		19.3	50.9468
	48.8	0.04019		19.32	51.1071		19.32	21.3609		19.32	50.9471
	48.85	0.01591		19.34	51.0474		19.34	21.3648		19.34	50.9568
	48.9	0.01761		19.36	50.9776		19.36	21.3695		19.36	50.9761
	48.95	0.04714		19.38	50.9086		19.38	21.3748		19.38	51.0048
	49	0.10187		19.4	50.849		19.4	21.3808		19.4	51.0424
	49.05	0.23319		19.42	50.8062		19.42	21.3873		19.42	51.0879
	49.1	0.28013		19.44	50.7921		19.44	21.3941		19.44	51.1403
	49.15	0.43207		19.46	50.8125		19.46	21.4011		19.46	51.1983
	49.2	0.43577		19.48	50.8611		19.48	21.4082		19.48	51.2605
	49.25	0.28815		19.5	50.9236		19.5	21.4153		19.5	51.3258
	49.3	0.35036		19.52	50.9945		19.52	21.4222		19.52	51.3931
	49.35	0.2165		19.54	51.0679		19.54	21.4288		19.54	51.4614
	49.4	0.10997		19.56	51.1355		19.56	21.4351		19.56	51.5295
	49.45	0.10434		19.58	51.1899		19.58	21.4409		19.58	51.5963
	49.5	0.04858		19.6	51.2239		19.6	21.4461		19.6	51.6603
	49.55	0.03661		19.62	51.2343		19.62	21.4508		19.62	51.7203
	49.6	0.04216		19.64	51.2187		19.64	21.4549		19.64	51.7753
	49.65	0.16408		19.66	51.1781		19.66	21.4368		19.66	51.8247
	49.7	0.06764		19.68	51.1198		19.68	21.4178		19.68	51.8681
	49.75	0.07672		19.7	51.0528		19.7	21.3981		19.7	51.9057
	49.8	0.10994		19.72	50.9843		19.72	21.3776		19.72	51.9378
	49.85	0.35965		19.74	50.9198		19.74	21.3564		19.74	51.9653
	49.9	0.58638		19.76	50.8691		19.76	21.3346		19.76	51.9892
	49.95	0.10626		19.78	50.8351		19.78	21.3121		19.78	50.4714
	50	0.33663		19.8	50.8187		19.8	21.2755		19.8	50.4646
	--	--		19.82	50.8218		19.82	21.2404		19.82	50.9468
	--	--		19.84	50.843		19.84	21.207		19.84	50.9471
	--	--		19.86	50.8731		19.86	21.1754		19.86	50.9568
	--	--		19.88	50.903		19.88	21.1461		19.88	50.9761
	--	--		19.9	50.9303		19.9	21.1192		19.9	51.0048
	--	--		19.92	50.9481		19.92	21.0951		19.92	51.0424
	--	--		19.94	50.9512		19.94	21.074		19.94	51.0879
	--	--		19.96	50.9388		19.96	21.0679		19.96	51.1403
	--	--		19.98	50.9166		19.98	21.0622		19.98	51.1983
	--	--		20	50.9029		20	21.0569		20	51.2605
	--	--		20.02	50.9081		20.02	21.0518		20.02	51.3258
	--	--		20.04	50.9358		20.04	21.0465		20.04	51.3931
	--	--		20.06	50.9853		20.06	21.0408		20.06	51.4614
	--	--		20.08	51.0525		20.08	21.0344		20.08	51.5295
	--	--		20.1	51.1282		20.1	21.0271		20.1	51.5963
	--	--		20.12	51.2013		20.12	21.0187		20.12	51.6603
	--	--		20.14	51.2616		20.14	21.0089		20.14	51.7203
	--	--		20.16	51.2957		20.16	20.9978		20.16	51.7753
	--	--		20.18	51.2958		20.18	20.9853		20.18	51.8247
	--	--		20.2	51.2688		20.2	20.9714		20.2	51.8681
	--	--		20.22	51.2316		20.22	20.9563		20.22	51.9057
	--	--		20.24	51.1977		20.24	20.9399		20.24	51.9378
	--	--		20.26	51.1711		20.26	20.9224		20.26	51.9653
	--	--		20.28	51.1547		20.28	20.9039		20.28	51.9892
	--	--		20.3	51.1513		20.3	20.8847		20.3	50.5979
	--	--		20.32	51.1617		20.32	20.8646		20.32	50.5911
	--	--		20.34	51.1725		20.34	20.8439		20.34	50.5836
	--	--		20.36	51.173		20.36	20.8225		20.36	50.5742
	--	--		20.38	51.1518		20.38	20.8005		20.38	50.5617
	--	--		20.4	51.1048		20.4	20.778		20.4	50.5457
	--	--		20.42	51.0374		20.42	20.7549		20.42	50.5272
	--	--		20.44	50.9655		20.44	20.7551		20.44	50.5075
	--	--		20.46	50.9017		20.46	20.7553		20.46	50.489
	--	--		20.48	50.8489		20.48	20.748		20.48	50.474
	--	--		20.5	50.8108		20.5	20.7407		20.5	50.4651
	--	--		20.52	50.7995		20.52	20.7333		20.52	50.4643
	--	--		20.54	50.8218		20.54	20.7257		20.54	50.4728
	--	--		20.56	50.8788		20.56	20.7176		20.56	50.4908
	--	--		20.58	50.9588		20.58	20.709		20.58	50.5167
	--	--		20.6	51.0542		20.6	20.6997		20.6	50.5477
	--	--		20.62	51.152		20.62	20.6896		20.62	50.5807
	--	--		20.64	51.2433		20.64	20.6787		20.64	50.6127
	--	--		20.66	51.3227		20.66	20.6669		20.66	50.6404
	--	--		20.68	51.3871		20.68	20.6542		20.68	50.6609
	--	--		20.7	51.423		20.7	20.6406		20.7	50.6722
	--	--		20.72	51.4225		20.72	20.6264		20.72	50.6734
	--	--		20.74	51.3895		20.74	20.6115		20.74	50.6651
	--	--		20.76	51.3374		20.76	20.596		20.76	50.6492
	--	--		20.78	51.2688		20.78	20.58		20.78	50.628
	--	--		20.8	51.191		20.8	20.5634		20.8	50.6043
	--	--		20.82	51.1126		20.82	20.5463		20.82	50.5806
	--	--		20.84	51.0461		20.84	20.5285		20.84	50.5592
	--	--		20.86	50.9983		20.86	20.5099		20.86	50.5423
	--	--		20.88	50.9753		20.88	20.4905		20.88	50.531
	--	--		20.9	50.9745		20.9	20.4703		20.9	50.5247
	--	--		20.92	50.9883		20.92	20.4491		20.92	50.5221
	--	--		20.94	51.0048		20.94	20.427		20.94	50.5215
	--	--		20.96	51.0192		20.96	20.4258		20.96	50.5212
	--	--		20.98	51.0284		20.98	20.4243		20.98	50.5195
	--	--		21	51.0271		21	20.4226		21	50.5154
	--	--		21.02	51.0056		21.02	20.4209		21.02	50.509
	--	--		21.04	50.9651		21.04	20.4193		21.04	50.5007
	--	--		21.06	50.9166		21.06	20.418		21.06	50.4917
	--	--		21.08	50.8721		21.08	20.4171		21.08	50.4836
	--	--		21.1	50.8395		21.1	20.4166		21.1	50.4775
	--	--		21.12	50.8292		21.12	20.4164		21.12	50.474
	--	--		21.14	50.8401		21.14	20.4166		21.14	50.4731
	--	--		21.16	50.8656		21.16	20.417		21.16	50.4744
	--	--		21.18	50.8969		21.18	20.4174		21.18	50.4774
	--	--		21.2	50.9275		21.2	20.4178		21.2	50.4807
	--	--		21.22	50.9483		21.22	20.4181		21.22	50.4833
	--	--		21.24	50.9524		21.24	20.4181		21.24	50.4848
	--	--		21.26	50.9412		21.26	20.4179		21.26	50.4856
	--	--		21.28	50.9219		21.28	20.4175		21.28	50.4871
	--	--		21.3	50.9039		21.3	20.4169		21.3	50.4911
	--	--		21.32	50.8962		21.32	20.4161		21.32	50.4998
	--	--		21.34	50.9093		21.34	20.4153		21.34	50.5144
	--	--		21.36	50.9539		21.36	20.4144		21.36	50.535
	--	--		21.38	51.0317		21.38	20.4137		21.38	50.561
	--	--		21.4	51.132		21.4	20.413		21.4	50.59
	--	--		21.42	51.2417		21.42	20.4126		21.42	50.6189
	--	--		21.44	51.3448		21.44	20.4124		21.44	50.6436
	--	--		21.46	51.4195		21.46	20.4125		21.46	50.6608
	--	--		21.48	51.4496		21.48	20.4128		21.48	50.6677
	--	--		21.5	51.4335		21.5	20.4134		21.5	50.663
	--	--		21.52	51.3741		21.52	20.4142		21.52	50.6467
	--	--		21.54	51.277		21.54	20.415		21.54	50.6206
	--	--		21.56	51.1566		21.56	20.4158		21.56	50.5883
	--	--		21.58	51.0344		21.58	20.4165		21.58	50.5534
	--	--		21.6	50.93		21.6	20.4169		21.6	50.5204
	--	--		21.62	50.8536		21.62	20.417		21.62	50.493
	--	--		21.64	50.8085		21.64	20.4168		21.64	50.4735
	--	--		21.66	50.7968		21.66	20.4163		21.66	50.4625
	--	--		21.68	50.8142		21.68	20.4156		21.68	50.459
	--	--		21.7	50.8487		21.7	20.4149		21.7	50.4613
	--	--		21.72	50.8882		21.72	20.4142		21.72	50.4669
	--	--		21.74	50.9262		21.74	20.4137		21.74	50.4736
	--	--		21.76	50.9516		21.76	20.4136		21.76	50.4798
	--	--		21.78	50.9553		21.78	20.4139		21.78	50.4848
	--	--		21.8	50.9395		21.8	20.4148		21.8	50.489
	--	--		21.82	50.9166		21.82	20.4164		21.82	50.4932
	--	--		21.84	50.9029		21.84	20.4187		21.84	50.4989
	--	--		21.86	50.9081		21.86	20.4218		21.86	50.5076
	--	--		21.88	50.9358		21.88	20.4257		21.88	50.52
	--	--		21.9	50.9853		21.9	20.4303		21.9	50.5357
	--	--		21.92	51.0525		21.92	20.4355		21.92	50.5537
	--	--		21.94	51.1282		21.94	20.4411		21.94	50.5726
	--	--		21.96	51.2013		21.96	20.4469		21.96	50.5907
	--	--		21.98	51.2616		21.98	20.4527		21.98	50.6058
	--	--		22	51.2957		22	20.458		22	50.6164
	--	--		22.02	51.2958		22.02	20.4627		22.02	50.622
	--	--		22.04	51.2688		22.04	20.4665		22.04	50.6231
	--	--		22.06	51.2316		22.06	20.4693		22.06	50.6208
	--	--		22.08	51.1977		22.08	20.4709		22.08	50.616
	--	--		22.1	51.1711		22.1	20.4715		22.1	50.6101
	--	--		22.12	51.1547		22.12	20.4711		22.12	50.6037
	--	--		22.14	51.1513		22.14	20.4702		22.14	50.5974
	--	--		22.16	51.1617		22.16	20.4688		22.16	50.5914
	--	--		22.18	51.1725		22.18	20.4674		22.18	50.5849
	--	--		22.2	51.1706		22.2	20.4663		22.2	50.5766
	--	--		22.22	51.1492		22.22	20.4656		22.22	50.5648
	--	--		22.24	51.1077		22.24	20.4654		22.24	50.5487
	--	--		22.26	51.0493		22.26	20.4659		22.26	50.5289
	--	--		22.28	50.9818		22.28	20.4671		22.28	50.5069
	--	--		22.3	50.9132		22.3	20.4687		22.3	50.4847
	--	--		22.32	50.8457		22.32	20.4708		22.32	50.4652
	--	--		22.34	50.7873		22.34	20.4731		22.34	50.4514
	--	--		22.36	50.7552		22.36	20.4757		22.36	50.4462
	--	--		22.38	50.7628		22.38	20.4784		22.38	50.4514
	--	--		22.4	50.8118		22.4	20.4812		22.4	50.4676
	--	--		22.42	50.8928		22.42	20.484		22.42	50.495
	--	--		22.44	51.0014		22.44	20.487		22.44	50.5324
	--	--		22.46	51.1306		22.46	20.4899		22.46	50.5781
	--	--		22.48	51.27		22.48	20.4928		22.48	50.6296
	--	--		22.5	51.4087		22.5	20.4954		22.5	50.6837
	--	--		22.52	51.54		22.52	20.4976		22.52	50.7363
	--	--		22.54	51.663		22.54	20.4994		22.54	50.7837
	--	--		22.56	51.769		22.56	20.5005		22.56	50.8229
	--	--		22.58	51.8498		22.58	20.5008		22.58	50.8518
	--	--		22.6	51.9007		22.6	20.5004		22.6	50.8685
	--	--		22.62	51.9162		22.62	20.4992		22.62	50.872
	--	--		22.64	51.8918		22.64	20.4974		22.64	50.8623
	--	--		22.66	51.8302		22.66	20.4951		22.66	50.8403
	--	--		22.68	51.7397		22.68	20.4926		22.68	50.808
	--	--		22.7	51.6285		22.7	20.4899		22.7	50.7683
	--	--		22.72	51.5029		22.72	20.4873		22.72	50.7247
	--	--		22.74	51.3722		22.74	20.4849		22.74	50.681
	--	--		22.76	51.2495		22.76	20.4826		22.76	50.6401
	--	--		22.78	51.1493		22.78	20.4806		22.78	50.6048
	--	--		22.8	51.0799		22.8	20.4789		22.8	50.5764
	--	--		22.82	51.0436		22.82	20.4773		22.82	50.5562
	--	--		22.84	51.0363		22.84	20.4758		22.84	50.5446
	--	--		22.86	51.0488		22.86	20.4745		22.86	50.5412
	--	--		22.88	51.0687		22.88	20.4734		22.88	50.5449
	--	--		22.9	51.0905		22.9	20.4727		22.9	50.5541
	--	--		22.92	51.1147		22.92	20.4723		22.92	50.5669
	--	--		22.94	51.1451		22.94	20.4725		22.94	50.5814
	--	--		22.96	51.1865		22.96	20.4733		22.96	50.5964
	--	--		22.98	51.2278		22.98	20.4746		22.98	50.6115
	--	--		23	51.2634		23	20.4765		23	50.6266
	--	--		23.02	51.2927		23.02	20.4787		23.02	50.6413
	--	--		23.04	51.3193		23.04	20.4811		23.04	50.6551
	--	--		23.06	51.3444		23.06	20.4834		23.06	50.6671
	--	--		23.08	51.369		23.08	20.4853		23.08	50.6757
	--	--		23.1	51.3912		23.1	20.4867		23.1	50.6797
	--	--		23.12	51.4051		23.12	20.4874		23.12	50.6777
	--	--		23.14	51.4001		23.14	20.4872		23.14	50.6695
	--	--		23.16	51.3691		23.16	20.486		23.16	50.6548
	--	--		23.18	51.3128		23.18	20.484		23.18	50.6337
	--	--		23.2	51.2408		23.2	20.4811		23.2	50.6069
	--	--		23.22	51.1507		23.22	20.4776		23.22	50.5763
	--	--		23.24	51.0524		23.24	20.4735		23.24	50.5444
	--	--		23.26	50.957		23.26	20.469		23.26	50.5142
	--	--		23.28	50.8753		23.28	20.4642		23.28	50.4881
	--	--		23.3	50.8103		23.3	20.4594		23.3	50.4681
	--	--		23.32	50.7726		23.32	20.4545		23.32	50.4555
	--	--		23.34	50.7682		23.34	20.4499		23.34	50.4502
	--	--		23.36	50.7953		23.36	20.4455		23.36	50.4511
	--	--		23.38	50.839		23.38	20.4417		23.38	50.457
	--	--		23.4	50.8834		23.4	20.4384		23.4	50.4654
	--	--		23.42	50.9181		23.42	20.4357		23.42	50.4742
	--	--		23.44	50.9431		23.44	20.4338		23.44	50.4818
	--	--		23.46	50.9538		23.46	20.4326		23.46	50.4873
	--	--		23.48	50.9499		23.48	20.432		23.48	50.4905
	--	--		23.5	50.935		23.5	20.432		23.5	50.4923
	--	--		23.52	50.9166		23.52	20.4323		23.52	50.4942
	--	--		23.54	50.9029		23.54	20.4328		23.54	50.4983
	--	--		23.56	50.9081		23.56	20.4333		23.56	50.5063
	--	--		23.58	50.9358		23.58	20.4334		23.58	50.5189
	--	--		23.6	50.9853		23.6	20.4332		23.6	50.5351
	--	--		23.62	51.0525		23.62	20.4324		23.62	50.5536
	--	--		23.64	51.1282		23.64	20.4309		23.64	50.5728
	--	--		23.66	51.2013		23.66	20.4289		23.66	50.5908
	--	--		23.68	51.2616		23.68	20.4263		23.68	50.6058
	--	--		23.7	51.2957		23.7	20.4234		23.7	50.6164
	--	--		23.72	51.2958		23.72	20.4202		23.72	50.622
	--	--		23.74	51.2688		23.74	20.4171		23.74	50.6231
	--	--		23.76	51.2316		23.76	20.4143		23.76	50.6208
	--	--		23.78	51.1977		23.78	20.4121		23.78	50.616
	--	--		23.8	51.1711		23.8	20.4107		23.8	50.6101
	--	--		23.82	51.1547		23.82	20.4103		23.82	50.6037
	--	--		23.84	51.1513		23.84	20.411		23.84	50.5976
	--	--		23.86	51.1617		23.86	20.4129		23.86	50.5917
	--	--		23.88	51.1725		23.88	20.4161		23.88	50.5851
	--	--		23.9	51.1706		23.9	20.4204		23.9	50.5759
	--	--		23.92	51.1492		23.92	20.4256		23.92	50.5629
	--	--		23.94	51.1077		23.94	20.4314		23.94	50.5458
	--	--		23.96	51.0493		23.96	20.4376		23.96	50.526
	--	--		23.98	50.9818		23.98	20.4439		23.98	50.5056
	--	--		24	50.9065		24	20.4499		24	50.4872
	--	--		24.02	50.8348		24.02	20.4554		24.02	50.4735
	--	--		24.04	50.7841		24.04	20.4602		24.04	50.4668
	--	--		24.06	50.7735		24.06	20.4642		24.06	50.4688
	--	--		24.08	50.8103		24.08	20.4673		24.08	50.4794
	--	--		24.1	50.8872		24.1	20.4698		24.1	50.4971
	--	--		24.12	50.9821		24.12	20.4716		24.12	50.519
	--	--		24.14	51.0776		24.14	20.4729		24.14	50.5418
	--	--		24.16	51.1576		24.16	20.4739		24.16	50.5624
	--	--		24.18	51.2107		24.18	20.4747		24.18	50.5771
	--	--		24.2	51.2285		24.2	20.4753		24.2	50.583
	--	--		24.22	51.2069		24.22	20.4759		24.22	50.5787
	--	--		24.24	51.1459		24.24	20.4764		24.24	50.5648
	--	--		24.26	51.0651		24.26	20.4769		24.26	50.5435
	--	--		24.28	50.9803		24.28	20.4774		24.28	50.5186
	--	--		24.3	50.9023		24.3	20.4778		24.3	50.4941
	--	--		24.32	50.8352		24.32	20.4782		24.32	50.4744
	--	--		24.34	50.7962		24.34	20.4787		24.34	50.4629
	--	--		24.36	50.7933		24.36	20.4792		24.36	50.4622
	--	--		24.38	50.8279		24.38	20.4797		24.38	50.4739
	--	--		24.4	50.8967		24.4	20.4803		24.4	50.4981
	--	--		24.42	50.9971		24.42	20.4809		24.42	50.5333
	--	--		24.44	51.1221		24.44	20.4815		24.44	50.5775
	--	--		24.46	51.2601		24.46	20.4819		24.46	50.6279
	--	--		24.48	51.4004		24.48	20.4822		24.48	50.6813
	--	--		24.5	51.5364		24.5	20.4822		24.5	50.7338
	--	--		24.52	51.6641		24.52	20.4821		24.52	50.7816
	--	--		24.54	51.7719		24.54	20.4817		24.54	50.8216
	--	--		24.56	51.8498		24.56	20.4812		24.56	50.8512
	--	--		24.58	51.9007		24.58	20.4808		24.58	50.8685
	--	--		24.6	51.9162		24.6	20.4804		24.6	50.8723
	--	--		24.62	51.8918		24.62	20.4804		24.62	50.8627
	--	--		24.64	51.8302		24.64	20.4806		24.64	50.8406
	--	--		24.66	51.7397		24.66	20.4811		24.66	50.8081
	--	--		24.68	51.6285		24.68	20.4818		24.68	50.7682
	--	--		24.7	51.5029		24.7	20.4826		24.7	50.7246
	--	--		24.72	51.3722		24.72	20.4832		24.72	50.681
	--	--		24.74	51.2495		24.74	20.4835		24.74	50.6402
	--	--		24.76	51.1493		24.76	20.4835		24.76	50.6047
	--	--		24.78	51.0799		24.78	20.4829		24.78	50.5763
	--	--		24.8	51.0436		24.8	20.4819		24.8	50.5561
	--	--		24.82	51.0363		24.82	20.4806		24.82	50.5444
	--	--		24.84	51.0488		24.84	20.479		24.84	50.5407
	--	--		24.86	51.0687		24.86	20.4773		24.86	50.5443
	--	--		24.88	51.089		24.88	20.4757		24.88	50.5537
	--	--		24.9	51.1138		24.9	20.4744		24.9	50.5673
	--	--		24.92	51.1474		24.92	20.4735		24.92	50.5835
	--	--		24.94	51.1873		24.94	20.473		24.94	50.6008
	--	--		24.96	51.2292		24.96	20.4992		24.96	50.618
	--	--		24.98	51.2694		24.98	20.5225		24.98	50.6341
	--	--		25	51.3073		25	20.5432		25	50.6478
	--	--		25.02	51.3419		25.02	20.5613		25.02	50.6577
	--	--		25.04	51.3665		25.04	20.5772		25.04	50.6624
	--	--		25.06	51.3753		25.06	20.5911		25.06	50.6607
	--	--		25.08	51.3654		25.08	20.6033		25.08	50.6525
	--	--		25.1	51.3339		25.1	20.614		25.1	50.6386
	--	--		25.12	51.2764		25.12	20.6238		25.12	50.6207
	--	--		25.14	51.2007		25.14	20.6329		25.14	50.6006
	--	--		25.16	51.1194		25.16	20.642		25.16	50.58
	--	--		25.18	51.0478		25.18	20.6513		25.18	50.5608
	--	--		25.2	50.9967		25.2	20.6617		25.2	50.5448
	--	--		25.22	50.9738		25.22	20.6734		25.22	50.5331
	--	--		25.24	50.9748		25.24	20.6872		25.24	50.5258
	--	--		25.26	50.9883		25.26	20.7034		25.26	50.5223
	--	--		25.28	51.0048		25.28	20.7226		25.28	50.5213
	--	--		25.3	51.0192		25.3	20.7452		25.3	50.5208
	--	--		25.32	51.0284		25.32	20.7713		25.32	50.5192
	--	--		25.34	51.0271		25.34	20.8012		25.34	50.5154
	--	--		25.36	51.0056		25.36	20.8349		25.36	50.5091
	--	--		25.38	50.9651		25.38	20.8723		25.38	50.5007
	--	--		25.4	50.9166		25.4	20.9134		25.4	50.4917
	--	--		25.42	50.8721		25.42	20.9577		25.42	50.4836
	--	--		25.44	50.8395		25.44	21.0051		25.44	50.4775
	--	--		25.46	50.8292		25.46	21.0552		25.46	50.4741
	--	--		25.48	50.8401		25.48	21.1076		25.48	50.4731
	--	--		25.5	50.8656		25.5	21.1619		25.5	50.474
	--	--		25.52	50.8969		25.52	21.2179		25.52	50.4764
	--	--		25.54	50.9275		25.54	21.2752		25.54	50.4795
	--	--		25.56	50.9483		25.56	21.3333		25.56	50.4827
	--	--		25.58	50.9524		25.58	21.3921		25.58	50.4856
	--	--		25.6	50.939		25.6	21.4512		25.6	52.2006
	--	--		25.62	50.9166		25.62	21.5103		25.62	51.9912
	--	--		25.64	50.9029		25.64	21.5692		25.64	51.8043
	--	--		25.66	50.9081		25.66	21.6276		25.66	51.6422
	--	--		25.68	50.9358		25.68	21.6853		25.68	51.5069
	--	--		25.7	50.9853		25.7	21.742		25.7	51.4003
	--	--		25.72	51.0525		25.72	21.7975		25.72	51.3235
	--	--		25.74	51.1282		25.74	21.8515		25.74	51.2772
	--	--		25.76	51.2013		25.76	21.9039		25.76	51.2616
	--	--		25.78	51.2616		25.78	21.9544		25.78	51.2761
	--	--		25.8	51.2957		25.8	22.0028		25.8	51.32
	--	--		25.82	51.2958		25.82	22.0489		25.82	51.3922
	--	--		25.84	51.2688		25.84	22.0926		25.84	51.4914
	--	--		25.86	51.2316		25.86	22.1335		25.86	51.6157
	--	--		25.88	51.1977		25.88	22.1716		25.88	51.7627
	--	--		25.9	51.1711		25.9	22.2068		25.9	51.9292
	--	--		25.92	51.1547		25.92	22.239		25.92	52.1114
	--	--		25.94	51.1513		25.94	22.2683		25.94	52.3054
	--	--		25.96	51.1617		25.96	22.2948		25.96	52.5068
	--	--		25.98	51.1725		25.98	22.3187		25.98	52.7115
	--	--		26	51.1706		26	22.3403		26	52.9153
	--	--		26.02	51.1492		26.02	22.3599		26.02	53.1146
	--	--		26.04	51.1077		26.04	22.3779		26.04	53.306
	--	--		26.06	51.0493		26.06	22.3946		26.06	53.487
	--	--		26.08	50.9818		26.08	22.4104		26.08	53.6558
	--	--		26.1	50.9132		26.1	22.4256		26.1	53.8108
	--	--		26.12	50.8457		26.12	22.4406		26.12	53.9511
	--	--		26.14	50.7873		26.14	22.4557		26.14	54.0756
	--	--		26.16	50.7552		26.16	22.4713		26.16	54.1836
	--	--		26.18	50.7628		26.18	22.4877		26.18	54.2744
	--	--		26.2	50.8118		26.2	22.5053		26.2	54.3478
	--	--		26.22	50.8928		26.22	22.5244		26.22	54.4036
	--	--		26.24	51.0014		26.24	22.5453		26.24	54.4417
	--	--		26.26	51.1306		26.26	22.5418		26.26	54.4618
	--	--		26.28	51.27		26.28	22.5439		26.28	54.463
	--	--		26.3	51.4087		26.3	22.5512		26.3	54.4446
	--	--		26.32	51.54		26.32	22.5635		26.32	54.406
	--	--		26.34	51.663		26.34	22.5804		26.34	54.3466
	--	--		26.36	51.769		26.36	22.6015		26.36	54.2661
	--	--		26.38	51.8498		26.38	22.6263		26.38	54.1649
	--	--		26.4	51.9007		26.4	22.6542		26.4	54.0437
	--	--		26.42	51.9162		26.42	22.6848		26.42	53.904
	--	--		26.44	51.8918		26.44	22.7173		26.44	53.7479
	--	--		26.46	51.8302		26.46	22.7511		26.46	53.5778
	--	--		26.48	51.7397		26.48	22.7853		26.48	53.3962
	--	--		26.5	51.6285		26.5	22.8192		26.5	53.2062
	--	--		26.52	51.5029		26.52	22.8521		26.52	53.0106
	--	--		26.54	51.3722		26.54	22.8833		26.54	52.8129
	--	--		26.56	51.2495		26.56	22.9123		26.56	52.6164
	--	--		26.58	51.1493		26.58	22.9386		26.58	52.425
	--	--		26.6	51.0799		26.6	22.9615		26.6	52.2425
	--	--		26.62	51.0436		26.62	22.9804		26.62	52.0726
	--	--		26.64	51.0363		26.64	22.9948		26.64	51.9186
	--	--		26.66	51.0488		26.66	23.0041		26.66	51.7834
	--	--		26.68	51.0687		26.68	23.0081		26.68	51.6692
	--	--		26.7	51.0905		26.7	23.0063		26.7	51.5775
	--	--		26.72	51.1147		26.72	22.9986		26.72	51.5098
	--	--		26.74	51.1451		26.74	22.985		26.74	51.4667
	--	--		26.76	51.183		26.76	22.9655		26.76	51.4487
	--	--		26.78	51.224		26.78	22.9404		26.78	51.456
	--	--		26.8	51.2645		26.8	22.9098		26.8	51.4882
	--	--		26.82	51.304		26.82	22.8744		26.82	51.5446
	--	--		26.84	51.3419		26.84	22.8345		26.84	51.6236
	--	--		26.86	51.373		26.86	22.7908		26.86	51.7236
	--	--		26.88	51.393		26.88	22.744		26.88	51.842
	--	--		26.9	51.398		26.9	22.6949		26.9	51.9762
	--	--		26.92	51.383		26.92	22.6443		26.92	52.123
	--	--		26.94	51.3401		26.94	22.5932		26.94	52.2791
	--	--		26.96	51.2653		26.96	22.5424		26.96	52.4412
	--	--		26.98	51.1646		26.98	22.493		26.98	52.6063
	--	--		27	51.0549		27	22.4459		27	52.7719
	--	--		27.02	50.9539		27.02	22.4021		27.02	52.9357
	--	--		27.04	50.8737		27.04	22.3626		27.04	53.0951
	--	--		27.06	50.8199		27.06	22.3282		27.06	53.2477
	--	--		27.08	50.7918		27.08	22.2999		27.08	53.3904
	--	--		27.1	50.7866		27.1	22.2568		27.1	53.5166
	--	--		27.12	50.8035		27.12	22.2163		27.12	53.6166
	--	--		27.14	50.8409		27.14	22.1788		27.14	53.6936
	--	--		27.16	50.8918		27.16	22.1445		27.16	53.7508
	--	--		27.18	50.9378		27.18	22.1136		27.18	53.7903
	--	--		27.2	50.9705		27.2	22.0864		27.2	53.8139
	--	--		27.22	50.9949		27.22	22.0629		27.22	53.8206
	--	--		27.24	51.0265		27.24	22.0431		27.24	53.7955
	--	--		27.26	51.0754		27.26	22.0233		27.26	53.7374
	--	--		27.28	51.1442		27.28	22.0064		27.28	53.6462
	--	--		27.3	51.2334		27.3	21.9924		27.3	53.523
	--	--		27.32	51.3408		27.32	21.981		27.32	53.3697
	--	--		27.34	51.4554		27.34	21.972		27.34	53.19
	--	--		27.36	51.5662		27.36	21.9653		27.36	52.9885
	--	--		27.38	51.6665		27.38	21.9605		27.38	52.7713
	--	--		27.4	51.7518		27.4	21.9574		27.4	52.5449
	--	--		27.42	51.816		27.42	21.9555		27.42	52.316
	--	--		27.44	51.8576		27.44	21.9545		27.44	52.0915
	--	--		27.46	51.8778		27.46	21.9541		27.46	51.8779
	--	--		27.48	51.8786		27.48	21.9538		27.48	51.6813
	--	--		27.5	51.8595		27.5	21.9534		27.5	51.5076
	--	--		27.52	51.8312		27.52	21.9524		27.52	51.3621
	--	--		27.54	51.8087		27.54	21.9506		27.54	51.2498
	--	--		27.56	51.8013		27.56	21.9475		27.56	51.1746
	--	--		27.58	51.8068		27.58	21.9429		27.58	51.1393
	--	--		27.6	51.8205		27.6	21.9366		27.6	51.1454
	--	--		27.62	51.8382		27.62	21.9283		27.62	51.194
	--	--		27.64	51.8531		27.64	21.903		27.64	51.2853
	--	--		27.66	51.8573		27.66	21.8753		27.66	51.419
	--	--		27.68	51.8508		27.68	21.8456		27.68	51.5943
	--	--		27.7	51.8359		27.7	21.8141		27.7	51.8097
	--	--		27.72	51.8141		27.72	21.7808		27.72	52.0632
	--	--		27.74	51.7872		27.74	21.7462		27.74	50.9468
	--	--		27.76	51.7657		27.76	21.7105		27.76	50.9471
	--	--		27.78	51.7534		27.78	21.6743		27.78	50.9568
	--	--		27.8	51.7455		27.8	21.6379		27.8	50.9761
	--	--		27.82	51.7332		27.82	21.6016		27.82	51.0048
	--	--		27.84	51.7126		27.84	21.5658		27.84	51.0424
	--	--		27.86	51.6808		27.86	21.5306		27.86	51.0879
	--	--		27.88	51.6353		27.88	21.4964		27.88	51.1403
	--	--		27.9	51.5772		27.9	21.4635		27.9	50.9568
	--	--		27.92	51.5138		27.92	21.4325		27.92	50.9761
	--	--		27.94	51.4493		27.94	21.4037		27.94	51.0048
	--	--		27.96	51.3858		27.96	21.3776		27.96	51.0424
	--	--		27.98	51.3243		27.98	21.3545		27.98	51.0879
	--	--		28	51.2666		28	21.3347		28	51.1403
	--	--		28.02	51.2103		28.02	21.3251		28.02	51.1983
	--	--		28.04	51.1536		28.04	21.3161		28.04	51.2605
	--	--		28.06	51.0976		28.06	21.3083		28.06	51.3258
	--	--		28.08	51.046		28.08	21.3017		28.08	51.3931
	--	--		28.1	50.9969		28.1	21.2966		28.1	51.4614
	--	--		28.12	50.9464		28.12	21.2929		28.12	51.5295
	--	--		28.14	50.8941		28.14	21.2906		28.14	51.5963
	--	--		28.16	50.8452		28.16	21.2895		28.16	51.6603
	--	--		28.18	50.8062		28.18	21.2892		28.18	51.7203
	--	--		28.2	50.7842		28.2	21.2895		28.2	51.7753
	--	--		28.22	50.7859		28.22	21.2898		28.22	51.8247
	--	--		28.24	50.8152		28.24	21.2898		28.24	51.8681
	--	--		28.26	50.8684		28.26	21.2888		28.26	51.9057
	--	--		28.28	50.9376		28.28	21.2863		28.28	50.9568
	--	--		28.3	51.0106		28.3	21.282		28.3	50.9761
	--	--		28.32	51.0725		28.32	21.2751		28.32	51.0048
	--	--		28.34	51.1075		28.34	21.2653		28.34	51.0424
	--	--		28.36	51.1086		28.36	21.252		28.36	51.0879
	--	--		28.38	51.0777		28.38	21.2348		28.38	51.1403
	--	--		28.4	51.0241		28.4	21.235		28.4	51.1983
	--	--		28.42	50.9617		28.42	21.2354		28.42	51.2605
	--	--		28.44	50.909		28.44	21.2362		28.44	51.3258
	--	--		28.46	50.8844		28.46	21.2372		28.46	51.3931
	--	--		28.48	50.8996		28.48	21.2385		28.48	51.4614
	--	--		28.5	50.9574		28.5	21.24		28.5	51.5295
	--	--		28.52	51.0539		28.52	21.2417		28.52	51.5963
	--	--		28.54	51.1788		28.54	21.2435		28.54	51.6603
	--	--		28.56	51.3145		28.56	21.2492		28.56	51.7203
	--	--		28.58	51.4403		28.58	21.2556		28.58	51.7753
	--	--		28.6	51.5405		28.6	21.2626		28.6	51.8247
	--	--		28.62	51.6		28.62	21.2701		28.62	51.8681
	--	--		28.64	51.6092		28.64	21.278		28.64	51.9057
	--	--		28.66	51.5659		28.66	21.286		28.66	52.3589
	--	--		28.68	51.4772		28.68	21.294		28.68	52.1901
	--	--		28.7	51.3521		28.7	21.3019		28.7	52.0339
	--	--		28.72	51.2084		28.72	21.3096		28.72	51.8903
	--	--		28.74	51.0697		28.74	21.3169		28.74	51.7591
	--	--		28.76	50.9598		28.76	21.3237		28.76	51.6398
	--	--		28.78	50.8932		28.78	21.33		28.78	51.5318
	--	--		28.8	50.8766		28.8	21.3357		28.8	51.4341
	--	--		28.82	50.9096		28.82	21.3407		28.82	51.346
	--	--		28.84	50.9867		28.84	21.3452		28.84	51.2666
	--	--		28.86	51.0928		28.86	21.3492		28.86	51.196
	--	--		28.88	51.2147		28.88	21.3527		28.88	51.134
	--	--		28.9	51.3416		28.9	21.3559		28.9	51.0808
	--	--		28.92	51.4645		28.92	21.359		28.92	51.0364
	--	--		28.94	51.5702		28.94	21.3771		28.94	51.0007
	--	--		28.96	51.6533		28.96	21.3955		28.96	50.9737
	--	--		28.98	51.7113		28.98	21.414		28.98	50.9557
	--	--		29	51.7407		29	21.4327		29	50.9468
	--	--		29.02	51.7371		29.02	21.4516		29.02	50.9471
	--	--		29.04	51.7023		29.04	21.4705		29.04	50.9568
	--	--		29.06	51.6747		29.06	21.4896		29.06	50.9761
	--	--		29.08	51.5088		29.08	21.5226		29.08	51.0048
	--	--		29.1	51.3838		29.1	21.5606		29.1	51.0424
	--	--		29.12	51.2595		29.12	21.6039		29.12	51.0879
	--	--		29.14	51.0831		29.14	21.6526		29.14	51.1403
	--	--		29.16	50.8052		29.16	21.7068		29.16	51.1983
	--	--		29.18	50.528		29.18	21.7664		29.18	51.2605
	--	--		29.2	50.3766		29.2	21.8313		29.2	51.3258
	--	--		29.22	50.54		29.22	21.9012		29.22	51.3931
	--	--		29.24	50.8879		29.24	21.9761		29.24	51.4614
	--	--		29.26	51.8028		29.26	22.0554		29.26	51.5295
	--	--		29.28	53.2922		29.28	22.1387		29.28	51.5963
	--	--		29.3	55.1995		29.3	22.2255		29.3	51.6603
	--	--		29.32	57.539		29.32	22.3087		29.32	51.7203
	--	--		29.34	60.1497		29.34	22.3972		29.34	51.7753
	--	--		29.36	62.8395		29.36	22.49		29.36	51.8247
	--	--		29.38	65.4879		29.38	22.5864		29.38	51.8681
	--	--		29.4	67.8337		29.4	22.6856		29.4	51.9057
	--	--		29.42	69.9882		29.42	22.7867		29.42	51.9378
	--	--		29.44	71.7746		29.44	22.8889		29.44	51.9653
	--	--		29.46	73.0759		29.46	22.9914		29.46	51.9892
	--	--		29.48	73.9321		29.48	23.0931		29.48	52.0109
	--	--		29.5	74.5201		29.5	23.1934		29.5	52.0318
	--	--		29.52	74.9998		29.52	23.2918		29.52	52.0536
	--	--		29.54	75.3582		29.54	23.3876		29.54	52.0778
	--	--		29.56	75.6456		29.56	23.4804		29.56	52.1046
	--	--		29.58	76.2664		29.58	23.5699		29.58	52.1351
	--	--		29.6	77.0021		29.6	23.6557		29.6	52.1704
	--	--		29.62	77.8492		29.62	23.7376		29.62	52.2114
	--	--		29.64	78.9639		29.64	23.8154		29.64	52.2585
	--	--		29.66	80.3247		29.66	23.8889		29.66	52.3122
	--	--		29.68	81.9082		29.68	23.9581		29.68	52.3726
	--	--		29.7	83.763		29.7	24.0227		29.7	52.4399
	--	--		29.72	85.7595		29.72	24.0828		29.72	53.4
	--	--		29.74	87.9546		29.74	24.1383		29.74	53.7963
	--	--		29.76	90.2138		29.76	24.1892		29.76	54.2077
	--	--		29.78	92.346		29.78	24.2354		29.78	54.6282
	--	--		29.8	94.2789		29.8	24.277		29.8	55.0511
	--	--		29.82	95.973		29.82	24.314		29.82	55.4699
	--	--		29.84	97.3425		29.84	24.3465		29.84	55.8781
	--	--		29.86	98.2382		29.86	24.3746		29.86	56.2698
	--	--		29.88	98.771		29.88	24.3599		29.88	56.6387
	--	--		29.9	98.9567		29.9	24.3442		29.9	56.9786
	--	--		29.92	98.7814		29.92	24.3278		29.92	57.2837
	--	--		29.94	98.3897		29.94	24.3106		29.94	57.5486
	--	--		29.96	97.8847		29.96	24.293		29.96	57.7689
	--	--		29.98	97.3087		29.98	24.275		29.98	57.941
	--	--		30	96.653		30	24.2563		30	58.0673
	--	--		30.02	95.9742		30.02	24.2367		30.02	58.1562
	--	--		30.04	95.2023		30.04	24.2158		30.04	58.2056
	--	--		30.06	94.4088		30.06	24.1928		30.06	58.2132
	--	--		30.08	93.555		30.08	24.168		30.08	58.1763
	--	--		30.1	92.6867		30.1	24.1418		30.1	58.0916
	--	--		30.12	91.8568		30.12	24.1146		30.12	57.9573
	--	--		30.14	91.1207		30.14	24.0868		30.14	57.7881
	--	--		30.16	90.4467		30.16	24.0588		30.16	57.5883
	--	--		30.18	89.8359		30.18	24.031		30.18	57.3624
	--	--		30.2	89.2107		30.2	24.0035		30.2	57.1154
	--	--		30.22	88.4207		30.22	23.9766		30.22	56.8524
	--	--		30.24	87.2949		30.24	23.9505		30.24	56.5782
	--	--		30.26	85.7271		30.26	23.9253		30.26	56.2971
	--	--		30.28	83.556		30.28	23.9007		30.28	56.0123
	--	--		30.3	80.7389		30.3	23.8763		30.3	55.7263
	--	--		30.32	77.355		30.32	23.8514		30.32	55.4416
	--	--		30.34	75.5352		30.34	23.8252		30.34	55.16
	--	--		30.36	73.4287		30.36	23.797		30.36	54.8831
	--	--		30.38	72.2889		30.38	23.753		30.38	54.6123
	--	--		30.4	71.352		30.4	23.7022		30.4	54.3486
	--	--		30.42	70.8448		30.42	23.6446		30.42	54.0925
	--	--		30.44	68.9166		30.44	23.5802		30.44	53.8443
	--	--		30.46	67.6656		30.46	23.5093		30.46	53.6041
	--	--		30.48	64.13		30.48	23.4319		30.48	53.3723
	--	--		30.5	62.2704		30.5	23.3483		30.5	53.1493
	--	--		30.52	60.9281		30.52	23.259		30.52	50.4402
	--	--		30.54	59.9401		30.54	23.1643		30.54	50.4427
	--	--		30.56	58.1675		30.56	23.0647		30.56	50.4576
	--	--		30.58	57.463		30.58	22.9606		30.58	50.4832
	--	--		30.6	56.7134		30.6	22.8526		30.6	50.5155
	--	--		30.62	54.9123		30.62	22.7412		30.62	50.546
	--	--		30.64	52.0383		30.64	22.6272		30.64	50.5628
	--	--		30.66	51.0933		30.66	22.5111		30.66	50.5531
	--	--		30.68	51.0999		30.68	22.3934		30.68	50.5046
	--	--		30.7	51.0933		30.7	22.2746		30.7	50.414
	--	--		30.72	51.1055		30.72	22.1554		30.72	50.3258
	--	--		30.74	51.1469		30.74	22.0366		30.74	50.2615
	--	--		30.76	51.2055		30.76	21.9191		30.76	50.2215
	--	--		30.78	51.2809		30.78	21.8037		30.78	50.2055
	--	--		30.8	51.3689		30.8	21.6911		30.8	50.2127
	--	--		30.82	51.4563		30.82	21.582		30.82	50.2412
	--	--		30.84	51.5264		30.84	21.477		30.84	50.2898
	--	--		30.86	51.5695		30.86	21.3764		30.86	50.3584
	--	--		30.88	51.58		30.88	21.2807		30.88	50.4425
	--	--		30.9	51.557		30.9	21.19		30.9	50.5311
	--	--		30.92	51.5017		30.92	21.1044		30.92	50.6119
	--	--		30.94	51.4193		30.94	21.024		30.94	50.67
	--	--		30.96	51.3171		30.96	20.9485		30.96	50.6919
	--	--		30.98	51.2055		30.98	20.8779		30.98	50.6709
	--	--		31	51.0954		31	20.8119		31	50.612
	--	--		31.02	50.9955		31.02	20.7502		31.02	50.5386
	--	--		31.04	50.9085		31.04	20.6925		31.04	50.4917
	--	--		31.06	50.8325		31.06	20.6385		31.06	50.464
	--	--		31.08	50.7717		31.08	20.588		31.08	50.4456
	--	--		31.1	50.7371		31.1	20.5407		31.1	50.4373
	--	--		31.12	50.736		31.12	20.4964		31.12	50.4388
	--	--		31.14	50.7692		31.14	20.455		31.14	50.4485
	--	--		31.16	50.8262		31.16	20.4164		31.16	50.4639
	--	--		31.18	50.8979		31.18	20.4189		31.18	50.4823
	--	--		31.2	50.9714		31.2	20.421		31.2	50.501
	--	--		31.22	51.0334		31.22	20.4225		31.22	50.5173
	--	--		31.24	51.0721		31.24	20.4234		31.24	50.5289
	--	--		31.26	51.0828		31.26	20.4238		31.26	50.5335
	--	--		31.28	51.0645		31.28	20.4238		31.28	50.5302
	--	--		31.3	51.0214		31.3	20.4236		31.3	50.5196
	--	--		31.32	50.9641		31.32	20.4238		31.32	50.5035
	--	--		31.34	50.9048		31.34	20.425		31.34	50.485
	--	--		31.36	50.8494		31.36	20.4279		31.36	50.4676
	--	--		31.38	50.8029		31.38	20.4323		31.38	50.4549
	--	--		31.4	50.7744		31.4	20.438		31.4	50.4502
	--	--		31.42	50.7776		31.42	20.4446		31.42	50.4552
	--	--		31.44	50.8167		31.44	20.4517		31.44	50.4711
	--	--		31.46	50.8914		31.46	20.4587		31.46	50.4978
	--	--		31.48	50.9984		31.48	20.4654		31.48	50.5345
	--	--		31.5	51.1293		31.5	20.4712		31.5	50.5792
	--	--		31.52	51.27		31.52	20.4758		31.52	50.6298
	--	--		31.54	51.4087		31.54	20.4788		31.54	50.6831
	--	--		31.56	51.54		31.56	20.48		31.56	50.7355
	--	--		31.58	51.663		31.58	20.4796		31.58	50.7831
	--	--		31.6	51.769		31.6	20.4777		31.6	50.8227
	--	--		31.62	51.8498		31.62	20.4751		31.62	50.8519
	--	--		31.64	51.9007		31.64	20.4723		31.64	50.8686
	--	--		31.66	51.9162		31.66	20.4702		31.66	50.8721
	--	--		31.68	51.8918		31.68	20.4689		31.68	50.8623
	--	--		31.7	51.8302		31.7	20.4683		31.7	50.8403
	--	--		31.72	51.7397		31.72	20.4793		31.72	50.808
	--	--		31.74	51.6285		31.74	20.4907		31.74	50.7683
	--	--		31.76	51.5029		31.76	20.5024		31.76	50.7247
	--	--		31.78	51.3722		31.78	20.5142		31.78	50.681
	--	--		31.8	51.2495		31.8	20.5258		31.8	50.6401
	--	--		31.82	51.1493		31.82	20.5373		31.82	50.6048
	--	--		31.84	51.0799		31.84	20.5486		31.84	50.5765
	--	--		31.86	51.0436		31.86	20.5597		31.86	50.5563
	--	--		31.88	51.0363		31.88	20.5705		31.88	50.5445
	--	--		31.9	51.0488		31.9	20.5811		31.9	50.5407
	--	--		31.92	51.0687		31.92	20.5917		31.92	50.544
	--	--		31.94	51.0905		31.94	20.6023		31.94	50.553
	--	--		31.96	51.1147		31.96	20.613		31.96	50.5662
	--	--		31.98	51.1451		31.98	20.6239		31.98	50.5818
	--	--		32	51.183		32	20.635		32	50.5987
	--	--		32.02	51.224		32.02	20.6463		32.02	50.616
	--	--		32.04	51.2645		32.04	20.6577		32.04	50.6331
	--	--		32.06	51.304		32.06	20.6691		32.06	50.6491
	--	--		32.08	51.3419		32.08	20.6804		32.08	50.6626
	--	--		32.1	51.373		32.1	20.6913		32.1	50.6717
	--	--		32.12	51.393		32.12	20.7017		32.12	50.6745
	--	--		32.14	51.398		32.14	20.7115		32.14	50.6697
	--	--		32.16	51.383		32.16	20.7206		32.16	50.6571
	--	--		32.18	51.3401		32.18	20.7289		32.18	50.6373
	--	--		32.2	51.2653		32.2	20.7364		32.2	50.6116
	--	--		32.22	51.1646		32.22	20.7431		32.22	50.5817
	--	--		32.24	51.0549		32.24	20.7491		32.24	50.5498
	--	--		32.26	50.9539		32.26	20.7546		32.26	50.5191
	--	--		32.28	50.8737		32.28	20.7598		32.28	50.4922
	--	--		32.3	50.8199		32.3	20.7648		32.3	50.4712
	--	--		32.32	50.7918		32.32	20.77		32.32	50.457
	--	--		32.34	50.7866		32.34	20.7756		32.34	50.4498
	--	--		32.36	50.8035		32.36	20.7817		32.36	51.1816
	--	--		32.38	50.8409		32.38	20.7886		32.38	51.1891
	--	--		32.4	50.8918		32.4	20.7964		32.4	51.1961
	--	--		32.42	50.9378		32.42	20.8051		32.42	51.2023
	--	--		32.44	50.9676		32.44	20.8147		32.44	51.2078
	--	--		32.46	50.9912		32.46	20.8253		32.46	51.2122
	--	--		32.48	51.0251		32.48	20.8366		32.48	51.2157
	--	--		32.5	51.08		32.5	20.8486		32.5	51.2182
	--	--		32.52	51.1587		32.52	20.8613		32.52	51.2198
	--	--		32.54	51.2589		32.54	20.8743		32.54	51.2203
	--	--		32.56	51.3776		32.56	20.8877		32.56	51.2199
	--	--		32.58	51.5034		32.58	20.9013		32.58	51.2183
	--	--		32.6	51.6178		32.6	20.915		32.6	51.2156
	--	--		32.62	51.7023		32.62	20.9287		32.62	51.2119
	--	--		32.64	51.7414		32.64	20.9425		32.64	51.2074
	--	--		32.66	51.7224		32.66	20.9562		32.66	51.2023
	--	--		32.68	51.6446		32.68	20.9699		32.68	51.1969
	--	--		32.7	51.5212		32.7	20.9836		32.7	51.1915
	--	--		32.72	51.3625		32.72	20.9972		32.72	51.1861
	--	--		32.74	51.1844		32.74	21.0107		32.74	51.1811
	--	--		32.76	51.0142		32.76	21.0243		32.76	51.1765
	--	--		32.78	50.884		32.78	21.0379		32.78	51.1727
	--	--		32.8	50.8105		32.8	21.0516		32.8	51.17
	--	--		32.82	50.7962		32.82	21.0656		32.82	51.1686
	--	--		32.84	50.829		32.84	21.0799		32.84	51.1689
	--	--		32.86	50.8905		32.86	21.0945		32.86	51.1709
	--	--		32.88	50.9617		32.88	21.1095		32.88	51.1747
	--	--		32.9	51.0231		32.9	21.1249		32.9	51.1804
	--	--		32.92	51.0605		32.92	21.1406		32.92	51.1881
	--	--		32.94	51.0646		32.94	21.1567		32.94	51.198
	--	--		32.96	51.0331		32.96	21.1729		32.96	51.21
	--	--		32.98	50.9757		32.98	21.1892		32.98	51.2239
	--	--		33	50.9104		33	21.2055		33	51.2392
	--	--		33.02	50.8511		33.02	21.2105		33.02	51.2555
	--	--		33.04	50.8012		33.04	21.2153		33.04	51.2726
	--	--		33.06	50.7734		33.06	21.2199		33.06	51.29
	--	--		33.08	50.7776		33.08	21.2245		33.08	51.3075
	--	--		33.1	50.8167		33.1	21.2289		33.1	51.325
	--	--		33.12	50.8914		33.12	21.2334		33.12	51.3423
	--	--		33.14	50.9984		33.14	21.2378		33.14	51.3595
	--	--		33.16	51.1293		33.16	21.2423		33.16	51.3764
	--	--		33.18	51.27		33.18	21.2469		33.18	51.3932
	--	--		33.2	51.4087		33.2	21.2517		33.2	51.4099
	--	--		33.22	51.54		33.22	21.2566		33.22	51.4265
	--	--		33.24	51.663		33.24	21.2617		33.24	51.4431
	--	--		33.26	51.769		33.26	21.267		33.26	51.4597
	--	--		33.28	51.8498		33.28	21.2725		33.28	51.476
	--	--		33.3	51.9007		33.3	21.2784		33.3	51.4919
	--	--		33.32	51.9162		33.32	21.2845		33.32	51.507
	--	--		33.34	51.8918		33.34	21.2909		33.34	51.5209
	--	--		33.36	51.8302		33.36	21.2977		33.36	51.5332
	--	--		33.38	51.7397		33.38	21.3048		33.38	51.5438
	--	--		33.4	51.6285		33.4	21.3123		33.4	51.5524
	--	--		33.42	51.5029		33.42	21.3202		33.42	51.5589
	--	--		33.44	51.3722		33.44	21.3284		33.44	51.5632
	--	--		33.46	51.2495		33.46	21.337		33.46	51.5651
	--	--		33.48	51.1493		33.48	21.3459		33.48	51.5646
	--	--		33.5	51.0799		33.5	21.3552		33.5	51.5617
	--	--		33.52	51.0436		33.52	21.3648		33.52	51.5568
	--	--		33.54	51.0363		33.54	21.3747		33.54	51.5503
	--	--		33.56	51.0488		33.56	21.385		33.56	51.5425
	--	--		33.58	51.0687		33.58	21.3955		33.58	51.5342
	--	--		33.6	51.0905		33.6	21.4063		33.6	51.5258
	--	--		33.62	51.1147		33.62	21.4174		33.62	51.5178
	--	--		33.64	51.1451		33.64	21.4287		33.64	51.5105
	--	--		33.66	51.183		33.66	21.4402		33.66	51.5045
	--	--		33.68	51.224		33.68	21.4521		33.68	51.5001
	--	--		33.7	51.2645		33.7	21.4643		33.7	51.4975
	--	--		33.72	51.3033		33.72	21.4768		33.72	51.4967
	--	--		33.74	51.3416		33.74	21.4896		33.74	51.4979
	--	--		33.76	51.3742		33.76	21.503		33.76	51.5009
	--	--		33.78	51.3957		33.78	21.5168		33.78	51.5056
	--	--		33.8	51.4017		33.8	21.5311		33.8	51.5119
	--	--		33.82	51.3855		33.82	21.5461		33.82	51.5195
				33.84	51.338		33.84	21.5616		33.84	51.5283
				33.86	51.2584		33.86	21.5778		33.86	51.5382
				33.88	51.1551		33.88	21.5947		33.88	51.5489
				33.9	51.0439		33.9	21.6122		33.9	51.5605
				33.92	50.9387		33.92	21.6305		33.92	51.5731
				33.94	50.8549		33.94	21.6494		33.94	51.5866
				33.96	50.8033		33.96	21.6691		33.96	51.601
				33.98	50.7885		33.98	21.6895		33.98	51.6163
				34	50.807		34	21.7107		34	51.6324
				34.02	50.8547		34.02	21.7325		34.02	51.6493
				34.04	50.923		34.04	21.7551		34.04	51.6672
				34.06	50.9975		34.06	21.7785		34.06	51.6863
				34.08	51.0543		34.08	21.8026		34.08	51.7064
				34.1	51.0801		34.1	21.8275		34.1	51.7275
				34.12	51.0705		34.12	21.8532		34.12	51.7495
				34.14	51.0303		34.14	21.8796		34.14	51.7723
				34.16	50.9709		34.16	21.9068		34.16	51.7959
				34.18	50.9069		34.18	21.9348		34.18	51.8205
				34.2	50.8477		34.2	21.9636		34.2	51.8459
				34.22	50.8006		34.22	21.9931		34.22	51.8723
				34.24	50.7742		34.24	22.0235		34.24	51.9
				34.26	50.7781		34.26	22.0547		34.26	51.9289
				34.28	50.8167		34.28	22.0866		34.28	51.9593
				34.3	50.8914		34.3	22.1193		34.3	51.9916
				34.32	50.9984		34.32	22.1526		34.32	52.026
				34.34	51.1293		34.34	22.1871		34.34	52.0628
				34.36	51.27		34.36	22.2274		34.36	52.1025
				34.38	51.4087		34.38	22.268		34.38	52.1451
				34.4	51.54		34.4	22.3089		34.4	52.1908
				34.42	51.663		34.42	22.35		34.42	52.2398
				34.44	51.769		34.44	22.3915		34.44	52.2919
				34.46	51.8498		34.46	22.4333		34.46	52.3468
				34.48	51.9007		34.48	22.4755		34.48	52.4039
				34.5	51.9162		34.5	22.5181		34.5	52.4628
				34.52	51.8918		34.52	22.5611		34.52	52.523
				34.54	51.8302		34.54	22.6046		34.54	52.5842
				34.56	51.7397		34.56	22.6485		34.56	52.6462
				34.58	51.6285		34.58	22.6929		34.58	52.7086
				34.6	51.5029		34.6	22.7378		34.6	52.7711
				34.62	51.3722		34.62	22.7832		34.62	52.8333
				34.64	51.2495		34.64	22.8292		34.64	52.8947
				34.66	51.1493		34.66	22.8757		34.66	52.9549
				34.68	51.0799		34.68	22.9228		34.68	53.0137
				34.7	51.0436		34.7	22.9705		34.7	53.071
				34.72	51.0363		34.72	23.0188		34.72	53.1267
				34.74	51.0488		34.74	23.0676		34.74	53.1807
				34.76	51.0687		34.76	23.1171		34.76	53.2326
				34.78	51.0905		34.78	23.1673		34.78	53.2824
				34.8	51.1147		34.8	23.2181		34.8	53.3302
				34.82	51.1451		34.82	23.2696		34.82	53.3763
				34.84	51.183		34.84	23.3219		34.84	53.4212
				34.86	51.224		34.86	23.3748		34.86	53.4652
				34.88	51.2645		34.88	23.4284		34.88	53.5084
				34.9	51.304		34.9	23.4827		34.9	53.5509
				34.92	51.3419		34.92	23.5378		34.92	53.5927
				34.94	51.373		34.94	23.5935		34.94	53.6332
				34.96	51.393		34.96	23.6499		34.96	53.6723
				34.98	51.398		34.98	23.707		34.98	53.7094
				35	51.383		35	23.7647		35	53.7443
				35.02	51.3401		35.02	23.8229		35.02	53.7768
				35.04	51.2653		35.04	23.8818		35.04	53.8068
				35.06	51.1646		35.06	23.9412		35.06	53.8342
				35.08	51.0549		35.08	24.0011		35.08	53.859
				35.1	50.9539		35.1	24.0615		35.1	53.8813
				35.12	50.8737		35.12	24.1224		35.12	53.9014
				35.14	50.8199		35.14	24.1838		35.14	53.9194
				35.16	50.7918		35.16	24.2457		35.16	53.9357
				35.18	50.7866		35.18	24.3082		35.18	53.9504
				35.2	50.8035		35.2	24.3712		35.2	53.9636
				35.22	50.8409		35.22	24.4348		35.22	53.9755
				35.24	50.8918		35.24	24.499		35.24	53.986
				35.26	50.9378		35.26	24.5639		35.26	53.9952
				35.28	50.9705		35.28	24.6294		35.28	54.0033
				35.3	50.9949		35.3	24.6957		35.3	54.0106
				35.32	51.0265		35.32	24.7627		35.32	54.0173
				35.34	51.0754		35.34	24.8305		35.34	54.0239
				35.36	51.1442		35.36	24.8992		35.36	54.0305
				35.38	51.2334		35.38	24.9688		35.38	54.0374
				35.4	51.3408		35.4	25.0393		35.4	54.0448
				35.42	51.4554		35.42	25.1108		35.42	54.0526
				35.44	51.5662		35.44	25.1834		35.44	54.0609
				35.46	51.6665		35.46	25.257		35.46	54.0697
				35.48	51.7518		35.48	25.3318		35.48	54.0794
				35.5	51.816		35.5	25.4077		35.5	54.0903
				35.52	51.8576		35.52	25.4848		35.52	54.1029
				35.54	51.8778		35.54	25.5631		35.54	54.1175
				35.56	51.8786		35.56	25.6425		35.56	54.1345
				35.58	51.8595		35.58	25.7231		35.58	54.154
				35.6	51.8312		35.6	25.8048		35.6	54.1763
				35.62	51.8087		35.62	25.8877		35.62	54.2015
				35.64	51.8013		35.64	25.9713		35.64	54.2298
				35.66	51.8068		35.66	26.0508		35.66	54.2614
				35.68	51.8205		35.68	26.1318		35.68	54.2961
				35.7	51.8382		35.7	26.2142		35.7	54.3337
				35.72	51.8531		35.72	26.298		35.72	54.3739
				35.74	51.8573		35.74	26.3831		35.74	54.416
				35.76	51.8508		35.76	26.4694		35.76	54.46
				35.78	51.8359		35.78	26.5569		35.78	54.5058
				35.8	51.8141		35.8	26.6455		35.8	54.5536
				35.82	51.7872		35.82	26.7353		35.82	54.6037
				35.84	51.7657		35.84	26.8261		35.84	54.656
				35.86	51.7534		35.86	26.9179		35.86	54.7101
				35.88	51.7455		35.88	27.0108		35.88	54.766
				35.9	51.7332		35.9	27.1046		35.9	54.8237
				35.92	51.7126		35.92	27.1994		35.92	54.8835
				35.94	51.6808		35.94	27.2953		35.94	54.9456
				35.96	51.6353		35.96	27.392		35.96	55.0099
				35.98	51.5772		35.98	27.4897		35.98	55.0761
				36	51.5138		36	27.5884		36	55.1443
				36.02	51.4493		36.02	27.6879		36.02	55.2141
				36.04	51.3858		36.04	27.7884		36.04	55.2854
				36.06	51.3243		36.06	27.8897		36.06	55.3579
				36.08	51.2666		36.08	27.9918		36.08	55.4316
				36.1	51.2103		36.1	28.0948		36.1	55.5063
				36.12	51.1536		36.12	28.1985		36.12	55.582
				36.14	51.0976		36.14	28.3031		36.14	55.6585
				36.16	51.046		36.16	28.4084		36.16	55.7354
				36.18	50.9969		36.18	28.5145		36.18	55.8128
				36.2	50.9464		36.2	28.6213		36.2	55.8909
				36.22	50.8941		36.22	28.7289		36.22	55.97
				36.24	50.8452		36.24	28.8371		36.24	56.0506
				36.26	50.8062		36.26	28.946		36.26	56.1331
				36.28	50.7842		36.28	29.0555		36.28	56.2178
				36.3	50.7859		36.3	29.1656		36.3	56.305
				36.32	50.8152		36.32	29.2762		36.32	56.395
				36.34	50.8684		36.34	29.3873		36.34	56.4877
				36.36	50.9376		36.36	29.4987		36.36	56.5829
				36.38	51.0106		36.38	29.6106		36.38	56.6806
				36.4	51.0725		36.4	29.7228		36.4	56.7806
				36.42	51.1075		36.42	29.8352		36.42	56.8827
				36.44	51.1086		36.44	29.9479		36.44	56.987
				36.46	51.0777		36.46	30.0608		36.46	57.0933
				36.48	51.0241		36.48	30.1738		36.48	57.2015
				36.5	50.9617		36.5	30.2868		36.5	57.3112
				36.52	50.909		36.52	30.4		36.52	57.4223
				36.54	50.8844		36.54	30.5132		36.54	57.5348
				36.56	50.8996		36.56	30.6265		36.56	57.6488
				36.58	50.9574		36.58	30.7399		36.58	57.7643
				36.6	51.0539		36.6	30.8532		36.6	57.8813
				36.62	51.1788		36.62	30.9665		36.62	57.9993
				36.64	51.3145		36.64	31.0799		36.64	58.1182
				36.66	51.4403		36.66	31.1932		36.66	58.2375
				36.68	51.5405		36.68	31.3066		36.68	58.3571
				36.7	51.6		36.7	31.42		36.7	58.4765
				36.72	51.6092		36.72	31.5335		36.72	58.5953
				36.74	51.5659		36.74	31.6471		36.74	58.7132
				36.76	51.4772		36.76	31.7607		36.76	58.83
				36.78	51.3521		36.78	31.8745		36.78	58.9457
				36.8	51.2084		36.8	31.9886		36.8	59.0604
				36.82	51.0697		36.82	32.1028		36.82	59.1743
				36.84	50.9598		36.84	32.2175		36.84	59.2874
				36.86	50.8932		36.86	32.3325		36.86	59.3996
				36.88	50.8766		36.88	32.4481		36.88	59.511
				36.9	50.9096		36.9	32.5641		36.9	59.6215
				36.92	50.9867		36.92	32.6808		36.92	59.7313
				36.94	51.0928		36.94	32.798		36.94	59.8405
				36.96	51.2147		36.96	32.9159		36.96	59.9493
				36.98	51.3416		36.98	33.0344		36.98	60.0581
				37	51.4645		37	33.1536		37	60.1669
				37.02	51.5702		37.02	33.2735		37.02	60.276
				37.04	51.6533		37.04	33.394		37.04	60.3854
				37.06	51.7113		37.06	33.5151		37.06	60.4954
				37.08	51.7407		37.08	33.6369		37.08	60.6062
				37.1	51.7371		37.1	33.7593		37.1	60.7181
				37.12	51.7032		37.12	33.8823		37.12	60.8313
				37.14	51.6427		37.14	34.0058		37.14	60.9457
				37.16	51.5585		37.16	34.1299		37.16	61.0612
				37.18	51.4541		37.18	34.2545		37.18	61.1775
				37.2	51.3384		37.2	34.3797		37.2	61.2945
				37.22	51.2207		37.22	34.5054		37.22	61.4121
				37.24	51.1084		37.24	34.6316		37.24	61.5303
				37.26	51.0058		37.26	34.7582		37.26	61.6491
				37.28	50.9173		37.28	34.8854		37.28	61.7687
				37.3	50.8398		37.3	35.013		37.3	61.889
				37.32	50.77		37.32	35.1411		37.32	62.0102
				37.34	50.7105		37.34	35.2697		37.34	62.1319
				37.36	50.6722		37.36	35.3987		37.36	62.2538
				37.38	50.6575		37.38	35.5282		37.38	62.3755
				37.4	50.6623		37.4	35.6581		37.4	62.4967
				37.42	50.6788		37.42	35.7884		37.42	62.6169
				37.44	50.7017		37.44	35.9191		37.44	62.7358
				37.46	50.7285		37.46	36.0503		37.46	62.8529
				37.48	50.7596		37.48	36.1818		37.48	62.9677
				37.5	50.7973		37.5	36.3137		37.5	63.08
				37.52	50.8415		37.52	36.4459		37.52	63.1899
				37.54	50.8874		37.54	36.5786		37.54	63.2978
				37.56	50.9332		37.56	36.7117		37.56	63.4042
				37.58	50.9775		37.58	36.8454		37.58	63.5098
				37.6	51.01		37.6	36.9795		37.6	63.6146
				37.62	51.0098		37.62	37.1142		37.62	63.719
				37.64	50.9679		37.64	37.2495		37.64	63.8229
				37.66	50.889		37.66	37.3854		37.66	63.9268
				37.68	50.7867		37.68	37.5219		37.68	64.0312
				37.7	50.6703		37.7	37.659		37.7	64.1366
				37.72	50.5498		37.72	37.7967		37.72	64.2431
				37.74	50.4393		37.74	37.9349		37.74	64.3506
				37.76	50.3569		37.76	38.0736		37.76	64.4591
				37.78	50.3169		37.78	38.2128		37.78	64.5684
				37.8	50.3259		37.8	38.3523		37.8	64.6786
				37.82	50.3795		37.82	38.4922		37.82	64.79
				37.84	50.4615		37.84	38.6323		37.84	64.9031
				37.86	50.5525		37.86	38.7726		37.86	65.0185
				37.88	50.6426		37.88	38.9131		37.88	65.1363
				37.9	50.7216		37.9	39.0536		37.9	65.2568
				37.92	50.7743		37.92	39.1942		37.92	65.38
				37.94	50.7815		37.94	39.3348		37.94	65.5061
				37.96	50.7434		37.96	39.4753		37.96	65.6354
				37.98	50.6729		37.98	39.6156		37.98	65.7686
				38	50.5901		38	39.7557		38	65.9057
				38.02	50.5126		38.02	39.8954		38.02	66.0468
				38.04	50.456		38.04	40.0348		38.04	66.1916
				38.06	50.4358		38.06	40.1738		38.06	66.3394
				38.08	50.4625		38.08	40.3122		38.08	66.4898
				38.1	50.5371		38.1	40.45		38.1	66.6421
				38.12	50.6517		38.12	40.5872		38.12	66.7957
				38.14	50.7907		38.14	40.7236		38.14	66.95
				38.16	50.9344		38.16	40.8591		38.16	67.1044
				38.18	51.0648		38.18	40.9938		38.18	67.2584
				38.2	51.1734		38.2	41.1275		38.2	67.4117
				38.22	51.2541		38.22	41.2601		38.22	67.564
				38.24	51.3026		38.24	41.3917		38.24	67.715
				38.26	51.3171		38.26	41.5222		38.26	67.8646
				38.28	51.2994		38.28	41.6514		38.28	68.0128
				38.3	51.254		38.3	41.7796		38.3	68.1599
				38.32	51.1876		38.32	41.9065		38.32	68.306
				38.34	51.1068		38.34	42.0322		38.34	68.4517
				38.36	51.0166		38.36	42.1566		38.36	68.5972
				38.38	50.9227		38.38	42.2798		38.38	68.7425
				38.4	50.8294		38.4	42.4017		38.4	68.8878
				38.42	50.7386		38.42	42.5223		38.42	69.0333
				38.44	50.651		38.44	42.6416		38.44	69.1793
				38.46	50.5676		38.46	42.7595		38.46	69.3258
				38.48	50.4931		38.48	42.8759		38.48	69.4729
				38.5	50.4342		38.5	42.9909		38.5	69.6205
				38.52	50.3976		38.52	43.1043		38.52	69.7684
				38.54	50.3817		38.54	43.2161		38.54	69.9165
				38.56	50.3802		38.56	43.3261		38.56	70.0646
				38.58	50.3838		38.58	43.4344		38.58	70.2126
				38.6	50.3834		38.6	43.5407		38.6	70.3604
				38.62	50.3737		38.62	43.6451		38.62	70.5079
				38.64	50.3524		38.64	43.7474		38.64	70.6551
				38.66	50.318		38.66	43.8475		38.66	70.8018
				38.68	50.2696		38.68	43.9453		38.68	70.9483
				38.7	50.2097		38.7	44.0407		38.7	71.0947
				38.72	50.1486		38.72	44.1337		38.72	71.2416
				38.74	50.0976		38.74	44.2241		38.74	71.389
				38.76	50.0647		38.76	44.3119		38.76	71.5373
				38.78	50.0489		38.78	44.3971		38.78	71.6862
				38.8	50.0511		38.8	44.4796		38.8	71.8353
				38.82	50.0726		38.82	44.5594		38.82	71.9839
				38.84	50.1122		38.84	44.6365		38.84	72.1315
				38.86	50.1613		38.86	44.7109		38.86	72.2777
				38.88	50.2098		38.88	44.7824		38.88	72.422
				38.9	50.2527		38.9	44.8512		38.9	72.5639
				38.92	50.2905		38.92	44.9172		38.92	72.7031
				38.94	50.3272		38.94	44.9804		38.94	72.8392
				38.96	50.3627		38.96	45.0409		38.96	72.9719
				38.98	50.3912		38.98	45.0987		38.98	73.1013
				39	50.4076		39	45.1538		39	73.2275
				39.02	50.4132		39.02	45.2062		39.02	73.3509
				39.04	50.422		39.04	45.2561		39.04	73.4715
				39.06	50.4367		39.06	45.3033		39.06	73.5894
				39.08	50.4483		39.08	45.3481		39.08	73.7046
				39.1	50.4392		39.1	45.3903		39.1	73.8172
				39.12	50.4059		39.12	45.43		39.12	73.9272
				39.14	50.3561		39.14	45.4673		39.14	74.0345
				39.16	50.2998		39.16	45.5022		39.16	74.1392
				39.18	50.2433		39.18	45.5347		39.18	74.2415
				39.2	50.188		39.2	45.5647		39.2	74.3418
				39.22	50.138		39.22	45.5924		39.22	74.4402
				39.24	50.1017		39.24	45.6177		39.24	74.5371
				39.26	50.0882		39.26	45.6406		39.26	74.6327
				39.28	50.0986		39.28	45.6611		39.28	74.727
				39.3	50.1205		39.3	45.6793		39.3	74.8203
				39.32	50.1448		39.32	45.6949		39.32	74.9124
				39.34	50.1706		39.34	45.7081		39.34	75.0033
				39.36	50.206		39.36	45.7187		39.36	75.0925
				39.38	50.2441		39.38	45.7266		39.38	75.1798
				39.4	50.2724		39.4	45.7319		39.4	75.2651
				39.42	50.2815		39.42	45.7343		39.42	75.3482
				39.44	50.2734		39.44	45.7338		39.44	75.4292
				39.46	50.2556		39.46	45.7304		39.46	75.5083
				39.48	50.2331		39.48	45.7238		39.48	75.5855
				39.5	50.2069		39.5	45.7143		39.5	75.6608
				39.52	50.1751		39.52	45.7015		39.52	75.7339
				39.54	50.1426		39.54	45.6856		39.54	75.8044
				39.56	50.123		39.56	45.6665		39.56	75.8722
				39.58	50.127		39.58	45.6442		39.58	75.9371
				39.6	50.1531		39.6	45.6187		39.6	75.9992
				39.62	50.1832		39.62	45.5899		39.62	76.0583
				39.64	50.2089		39.64	45.5579		39.64	76.1142
				39.66	50.2304		39.66	45.5226		39.66	76.1665
				39.68	50.2527		39.68	45.4841		39.68	76.2149
				39.7	50.2698		39.7	45.4423		39.7	76.2589
				39.72	50.2713		39.72	45.3974		39.72	76.2982
				39.74	50.2521		39.74	45.3492		39.74	76.3327
				39.76	50.215		39.76	45.2979		39.76	76.3622
				39.78	50.1695		39.78	45.2434		39.78	76.3864
				39.8	50.1251		39.8	45.1858		39.8	76.4049
				39.82	50.0863		39.82	45.1251		39.82	76.4173
				39.84	50.0566		39.84	45.0614		39.84	76.4231
				39.86	50.0444		39.86	44.9946		39.86	76.4224
				39.88	50.0642		39.88	44.9249		39.88	76.4154
				39.9	50.1208		39.9	44.8521		39.9	76.4029
				39.92	50.2063		39.92	44.7764		39.92	76.3855
				39.94	50.3033		39.94	44.6979		39.94	76.3639
				39.96	50.4031		39.96	44.6164		39.96	76.3391
				39.98	50.5035		39.98	44.5322		39.98	76.3116
				40	50.6025		40	44.4452		40	76.2822
				40.02	50.6953		40.02	44.3555		40.02	76.2516
				40.04	50.7787		40.04	44.2632		40.04	76.2202
				40.06	50.851		40.06	44.1683		40.06	76.1885
				40.08	50.9115		40.08	44.0709		40.08	76.1569
				40.1	50.9605		40.1	43.971		40.1	76.1256
				40.12	50.9956		40.12	43.8685		40.12	76.0947
				40.14	51.0104		40.14	43.7637		40.14	76.0641
				40.16	50.999		40.16	43.6564		40.16	76.0336
				40.18	50.9597		40.18	43.5466		40.18	76.0031
				40.2	50.8964		40.2	43.4344		40.2	75.9725
				40.22	50.8113		40.22	43.3197		40.22	75.9417
				40.24	50.7082		40.24	43.2026		40.24	75.9105
				40.26	50.5953		40.26	43.083		40.26	75.8786
				40.28	50.4914		40.28	42.961		40.28	75.8458
				40.3	50.4139		40.3	42.8365		40.3	75.8116
				40.32	50.3746		40.32	42.7096		40.32	75.7759
				40.34	50.3799		40.34	42.5803		40.34	75.7385
				40.36	50.4314		40.36	42.4485		40.36	75.6994
				40.38	50.5194		40.38	42.3145		40.38	75.6587
				40.4	50.6264		40.4	42.178		40.4	75.6163
				40.42	50.7332		40.42	42.0394		40.42	75.5716
				40.44	50.8235		40.44	41.8985		40.44	75.5241
				40.46	50.8881		40.46	41.7556		40.46	75.4732
				40.48	50.9145		40.48	41.6106		40.48	75.4184
				40.5	50.8946		40.5	41.4638		40.5	75.3592
				40.52	50.8296		40.52	41.3151		40.52	75.2951
				40.54	50.7338		40.54	41.1648		40.54	75.2255
				40.56	50.6272		40.56	41.013		40.56	75.1498
				40.58	50.5281		40.58	40.8597		40.58	75.0674
				40.6	50.448		40.6	40.7052		40.6	74.9781
				40.62	50.3856		40.62	40.5494		40.62	74.8818
				40.64	50.3429		40.64	40.3927		40.64	74.7789
				40.66	50.3284		40.66	40.2351		40.66	74.6701
				40.68	50.3491		40.68	40.0767		40.68	74.5561
				40.7	50.401		40.7	39.9178		40.7	74.4375
				40.72	50.4645		40.72	39.7584		40.72	74.3148
				40.74	50.524		40.74	39.5987		40.74	74.1883
				40.76	50.572		40.76	39.4389		40.76	74.0583
				40.78	50.6112		40.78	39.2791		40.78	73.9254
				40.8	50.6388		40.8	39.1194		40.8	73.7897
				40.82	50.6499		40.82	38.9599		40.82	73.6516
				40.84	50.644		40.84	38.8006		40.84	73.5111
				40.86	50.6281		40.86	38.6418		40.86	73.3684
				40.88	50.6183		40.88	38.4835		40.88	73.2237
				40.9	50.6216		40.9	38.3256		40.9	73.077
				40.92	50.6356		40.92	38.1684		40.92	72.9285
[truncated: 454 more rows]

## Sheet: Figure 1e
	Figure 1e	N2 adsorption isotherms of 1-3 at 77 K.
	CCOF-CuTPP (1)						Au@CCOF-CuTPP (2)						Pd@CCOF-CuTPP (3)
	Absorption		Desorption				Absorption		Desorption				Absorption		Desorption
	P/P0	Volume (cm^3 g^(-1)	P/P0	Volume (cm^3 g^(-1))			P/P0	Volume (cm^3 g^(-1))	P/P0	Volume (cm^3 g^(-1))			P/P0	Volume (cm^3 g^(-1))	P/P0	Volume (cm^3 g^(-1))
	0.000964995	4.97061	0.99438	237.555			0.00267	1.49511	0.99523	95.278			0.00267	1.2116	0.99523	77.2107
	0.00231	6.33712	0.9738	163.103			0.00615	1.96943	0.98889	81.9381			0.00615	1.59597	0.97739	66.4004
	0.0037	7.28899	0.93355	96.0998			0.00923	2.27146	0.98108	68.7541			0.00923	1.84073	0.96108	55.7164
	0.00511	8.08512	0.90594	84.5574			0.0127	2.59972	0.93449	54.248			0.0127	2.10674	0.93449	43.9611
	0.00652	8.80907	0.88106	77.8623			0.03035	3.72799	0.90783	50.2904			0.03035	3.02106	0.90783	40.754
	0.00796	9.43788	0.85584	73.7656			0.0694	5.96394	0.88221	47.6373			0.0694	4.83301	0.88221	38.604
	0.00921	9.67551	0.83075	70.3532			0.09238	7.17516	0.85694	45.504			0.09238	5.81455	0.85694	36.8752
	0.01034	10.3833	0.80568	67.512			0.11533	8.36927	0.83179	43.6662			0.11533	6.78223	0.83179	35.3859
	0.0305	14.3997	0.78064	65.2875			0.13802	9.50873	0.80673	41.9518			0.13802	7.70562	0.80673	33.9966
	0.06949	19.0865	0.73011	61.2649			0.16021	10.6043	0.7817	40.3879			0.16021	8.5934	0.7817	32.7293
	0.09245	21.3633	0.68002	58.389			0.20042	12.5357	0.73133	37.5695			0.20042	10.1586	0.73133	30.4453
	0.1155	23.8946	0.62993	56.0149			0.27081	15.7845	0.68109	34.994			0.27081	12.7914	0.68109	28.3582
	0.1384	26.0943	0.57988	54.12			0.32058	18.0627	0.63028	32.507			0.32058	14.6375	0.63028	26.3428
	0.16031	27.8712	0.52987	51.6517			0.37053	20.3061	0.58026	30.1454			0.37053	16.4555	0.58026	24.429
	0.20065	31.0527	0.47988	48.8867			0.42019	22.5129	0.52972	27.8256			0.42019	18.2439	0.52972	22.5491
	0.27105	35.7525	0.42933	46.4502			0.47057	24.7193	0.48014	25.5439			0.47057	20.0318	0.48014	20.7001
	0.32036	38.5032	0.37939	43.6555			0.52059	26.9238	0.43012	23.289			0.52059	21.8183	0.43012	18.8727
	0.37017	41.1575	0.32942	41.2637			0.57054	29.1701	0.37963	21.0084			0.57054	23.6387	0.37963	17.0247
	0.42055	43.5607	0.27947	38.2486			0.6205	31.3459	0.32971	18.7719			0.6205	25.4018	0.32971	15.2122
	0.47046	45.8727	0.22947	34.8536			0.67001	33.6491	0.27968	16.4849			0.67001	27.2683	0.27968	13.3589
	0.52047	48.0846	0.17946	31.1217			0.72001	36.0615	0.22972	14.1775			0.72001	29.2233	0.22972	11.489
	0.57036	50.4343	0.1295	26.7438			0.76988	38.6632	0.17972	11.8017			0.76988	31.3316	0.17972	9.5638
	0.62023	52.6461	0.08702	22.4704			0.81973	41.4716	0.12973	9.37385			0.81973	33.6075	0.12973	7.59631
	0.66989	54.9181	0.0425	16.579			0.8395	42.6912	0.08749	7.19877			0.8395	34.5958	0.08749	5.83369
	0.72013	57.5971		--			0.86947	44.6892	0.04252	4.70717			0.86947	36.2149	0.04252	3.81456
	0.76997	61.0122		--			0.89435	46.6757					0.89435	37.8247		--
	0.81985	65.6158		--			0.90043	47.2638					0.96043	56.3013		--
	0.86963	71.8529		--			0.92513	49.8242					0.97513	65.3762		--
	0.89411	76.1475		--			0.95003	53.4955					0.995	77.2113		--
	0.91902	82.6126		--			0.97426	60.7062
	0.9437	92.9627		--			0.98116	65.0185
	0.94975	96.7728		--			0.98505	72.3988
	0.97383	123.888		--			0.99029	81.1905
	0.98001	139.571		--			0.99523	95.278
	0.98406	154.331		--
	0.98972	197.91		--
	0.99438	237.555		--

## Sheet: Figue 1f
	Figue 1f The pore widths of 1-3
	CCOF-CuTPP (1)		Au@CCOF-CuTPP (2)		Pd@CCOF-CuTPP (3)
	pore width (nm)		pore width (nm)		pore width (nm)
	0.47658	0.0002354	0.57289	0.000235403	0.47289	0.000235403
	0.56532	0.00023693	0.59505	0.000603714	0.50505	0.000303714
	0.72367	0.000234245	0.62452	0.000666613	0.59452	0.000466613
	0.96915	0.000237	0.64241	0.000718236	0.64241	0.000618236
	1.10749	0.000616683	0.667	0.000754089	0.667	0.000754089
	1.14153	0.000825641	0.68482	0.000809085	0.68482	0.000809085
	1.16803	0.00096531	0.69425	0.000872919	0.69425	0.000872919
	1.19027	0.00178	0.70151	0.000935732	0.70151	0.000650959
	1.46549	0.000895482	0.74694	0.00102	0.74694	0.000536782
	1.81727	0.000229185	0.79181	0.00115	0.79181	0.000455781
	1.9952	0.000229185	0.84403	0.00131	0.84403	0.000312524
	2.16554	0.000227056	0.92971	0.00089667	0.92971	0.000271118
	2.33156	0.000229185	1.0535	0.000790779	1.0535	0.000268779
	2.49063	0.000227056	1.19816	0.000666312	1.19816	0.000266312
	2.78666	0.000229185	1.37026	0.000550959	1.37026	0.000250959
	3.34712	0.000227056	1.5873	0.000436782	1.5873	0.000236782
	3.79276	0.000229185	1.85353	0.000355781	1.85353	0.000235781
	4.3095	0.000227056	2.16237	0.000312524	2.16237	0.000222524
	4.93771	0.000229185	2.50718	0.000271118	2.50718	0.000221118
	5.71977	0.000227056	2.89475	0.00025533	2.89475	0.000221533
	6.65511	0.000229185	3.32858	0.00023893	3.32858	0.00021893
	7.76409	0.000227056	3.83937	0.000218857	3.83937	0.000218857
	9.01834	0.000229185	4.46593	0.000192586	4.46593	0.000192586
	10.4125	0.000227056	4.78391	0.000164792	4.78391	0.000184792
	12.0158	0.000229185	5.31858	0.000160564	5.31858	0.000180564
	13.8595	0.000238531	5.86889	0.000155093	5.86889	0.000175093
	16.1212	0.000247981	6.04726	0.000141687	6.04726	0.000171687
	19.1055	0.000250789	6.84337	0.000138184	6.84337	0.000168184
	21.2375	0.000246891	8.08898	0.000126642	8.08898	0.000166642
	23.8191	0.000272151	10.3754	0.000135505	10.3754	0.000165505
	27.6743	0.000281454	11.4206	0.000177274	11.4206	0.000167274
	29.0718	0.000283597	12.4553	0.000140363	12.4553	0.000160363
	36.9957	0.000319465	13.7085	0.000232858	13.7085	0.000160286
	40.7229	0.000359986	17.8441	0.000104805
	44.0028	0.000375052	12.223	0.000232022
	51.0874	0.000314633	14.191	0.000171603
	61.3601	0.000291823	17.0445	0.000148793

## Sheet: Figure 2
	Figure 2. Photothermal behavior of 1 in PhMe/EtOH, 1 in p-dioxane,2 in PhMe/EtOH and 3 in p-dioxane
	PhMe/EtOH		CCOF-CuTPP (1) in PhMe/EtOH			p-dioxane		CCOF-CuTPP (1) in p-dioxane			PhMe/EtOH		2 in PhMe/EtOH			p-dioxane		3 in p-dioxane
	Irradation time (s)	temprature	Irradation time (s)	temprature		Irradation time (s)Irradation time (s)	temprature	Irradation time (s)	temprature		Irradation time (s)	temprature	Irradation time (s)	temprature		Irradation time (s)	temprature	Irradation time (s)	temprature
	0	26.1	0	26.1		0	20.1	0	20.1		0	26.1	0	26.1		0	20.1	0	20.1
	30	26.1	30	26.9		30	20.1	30	22.8		30	26.1	30	29.3		30	20.1	30	22.4
	60	26.3	60	27.7		60	20.3	60	24.1		60	26.3	60	32.1		60	20.3	60	24.3
	90	26.5	90	28.9		90	20.5	90	25.8		90	26.5	90	34.6		90	20.5	90	26.9
	120	26.6	120	30.7		120	20.6	120	27.9		120	26.6	120	36.8		120	20.6	120	28.8
	150	26.8	150	33.1		150	20.8	150	29.8		150	26.8	150	38.6		150	20.8	150	30.4
	180	26.9	180	34.8		180	20.9	180	31.4		180	26.9	180	40.1		180	20.9	180	31.5
	210	27.1	210	36.1		210	21.1	210	32.5		210	27.1	210	41.3		210	21.1	210	32.4
	240	27.3	240	37.3		240	21.3	240	33.4		240	27.3	240	42.3		240	21.3	240	33.4
	270	27.3	270	38.3		270	21.3	270	34.2		270	27.3	270	43.3		270	21.3	270	34.4
	300	27.5	300	39.3		300	21.5	300	34.9		300	27.5	300	44.2		300	21.5	300	35.5
	330	27.6	330	40.2		330	21.6	330	35.5		330	27.6	330	45		330	21.6	330	36.1
	360	27.7	360	40.9		360	21.7	360	36.1		360	27.7	360	45.7		360	21.7	360	36.6
	390	27.9	390	41.8		390	21.9	390	36.6		390	27.9	390	46.5		390	21.9	390	37.2
	420	28.1	420	42.6		420	22.1	420	37.2		420	28.1	420	47.2		420	22.1	420	37.7
	450	28.3	450	43.4		450	22.3	450	37.7		450	28.3	450	47.8		450	22.3	450	38.3
	480	28.5	480	44.2		480	22.5	480	38.3		480	28.5	480	48.5		480	22.5	480	38.8
	510	28.8	510	44.8		510	22.8	510	39		510	28.8	510	49.1		510	22.8	510	39.2
	540	28.9	540	45.4		540	22.9	540	39.6		540	28.9	540	49.7		540	22.9	540	39.6
	570	29.1	570	46		570	23.1	570	40		570	29.1	570	50.3		570	23.1	570	40
	600	29.3	600	46.6		600	23.3	600	40.4		600	29.3	600	50.8		600	23.3	600	40.4
	630	29.4	630	47.2		630	23.4	630	40.8		630	29.4	630	51.3		630	23.4	630	40.8
	660	29.5	660	47.7		660	23.5	660	41.1		660	29.5	660	51.7		660	23.5	660	41.1
	690	29.7	690	48.1		690	23.7	690	41.4		690	29.7	690	52.1		690	23.7	690	41.4
	720	29.9	720	48.6		720	23.9	720	41.7		720	29.9	720	52.5		720	23.9	720	41.8
	750	30.1	750	48.8		750	24.1	750	41.9		750	30.1	750	52.9		750	24.1	750	42
	780	30.2	780	49.2		780	24.2	780	42.1		780	30.2	780	53.4		780	24.2	780	42.3
	810	30.4	810	49.4		810	24.4	810	42.3		810	30.4	810	53.7		810	24.4	810	42.6
	840	30.6	840	49.9		840	24.6	840	42.6		840	30.6	840	54.1		840	24.6	840	42.9
	870	30.7	870	50.2		870	24.7	870	42.8		870	30.7	870	54.5		870	24.7	870	43.1
	900	30.9	900	50.3		900	24.9	900	42.9		900	30.9	900	54.9		900	24.9	900	43.5
	930	31.1	930	50.7		930	25.1	930	43.1		930	31.1	930	55.4		930	25.1	930	43.7
	960	31.2	960	50.9		960	25.2	960	43.1		960	31.2	960	55.8		960	25.2	960	44.1
	990	31.3	990	51.3		990	25.3	990	41.1		990	31.3	990	56.1		990	25.3	990	44.4
	1020	31.4	1020	51.6		1020	25.4	1020	39.4		1020	31.4	1020	56.4		1020	25.4	1020	44.5
	1050	31.3	1050	51.5		1050	25.3	1050	37.8		1050	31.3	1050	56.8		1050	25.3	1050	44.8
	1080	31.2	1080	51.2		1080	24.9	1080	36.2		1080	31.2	1080	57.1		1080	24.9	1080	45
	1110	31.1	1110	48.3		1110	24.4	1110	35.1		1110	31.1	1110	57.3		1110	24.4	1110	45
	1140	30.9	1140	45		1140	23.8	1140	34.3		1140	30.9	1140	57.6		1140	23.8	1140	43
	1170	30.7	1170	42.8		1170	23.4	1170	33.4		1170	30.7	1170	58		1170	23.4	1170	39.9
	1200	30.6	1200	40.6		1200	23.2	1200	32.1		1200	30.6	1200	58		1200	23.2	1200	38
	1230	30.4	1230	38.7		1230	22.9	1230	31.1		1230	30.4	1230	55.2		1230	22.9	1230	36.4
	1260	30.2	1260	37.2		1260	22.8	1260	30.4		1260	30.2	1260	52.6		1260	22.8	1260	33.5
	1290	30.1	1290	36		1290	22.7	1290	29.9		1290	30.1	1290	50.4		1290	22.7	1290	32.6
	1320	29.9	1320	34.8		1320	22.6	1320	28.4		1320	29.9	1320	48.6		1320	22.6	1320	31.3
	1350	29.7	1350	33.7		1350	22.5	1350	27.8		1350	29.7	1350	47.1		1350	22.5	1350	29.5
	1380	29.5	1380	32.8		1380	22.4	1380	26.2		1380	29.5	1380	45.8		1380	22.4	1380	27.8
	1410	29.4	1410	32		1410	22.3	1410	25.6		1410	29.4	1410	44.7		1410	22.3	1410	26.6
	1440	29.3	1440	31.5		1440	22.3	1440	25		1440	29.3	1440	43.8		1440	22.3	1440	25.9
	1470	29.1	1470	31		1470	22.2	1470	24.3		1470	29.1	1470	42.8		1470	22.2	1470	25.6
	1500	28.9	1500	30.5		1500	22.1	1500	23.9		1500	28.9	1500	42		1500	22.1	1500	25
	1530	28.8	1530	30.1		1530	22	1530	23.8		1530	28.8	1530	41.2		1530	22	1530	24.5
	1560	28.5	1560	29.7		1560	21.9	1560	23.4		1560	28.5	1560	40.3		1560	21.9	1560	24.2
	1590	28.3	1590	29.3		1590	21.8	1590	23		1590	28.3	1590	39.5		1590	21.8	1590	23.8
	1620	28.1	1620	28.9		1620	21.7	1620	22.7		1620	28.1	1620	38.7		1620	21.7	1620	23.4
	1650	27.9	1650	28.6		1650	21.7	1650	22.4		1650	27.9	1650	37.1		1650	21.7	1650	23.1
	1680	27.7	1680	28.2		1680	21.5	1680	21.9		1680	27.7	1680	36.8		1680	21.5	1680	22.8
	1710	27.6	1710	27.8		1710	21.4	1710	21.7		1710	27.6	1710	36		1710	21.4	1710	22.6
	1740	27.5	1740	27.5		1740	21.2	1740	21.5		1740	27.5	1740	35.2		1740	21.2	1740	22.1
	1770	27.3	1770	27.3		1770	21.1	1770	21.4		1770	27.3	1770	34.8		1770	21.1	1770	21.9
	1800	27.3	1800	27.1		1800	21.1	1800	21.2		1800	27.3	1800	34		1800	21.1	1800	21.8
	1830	27.1	1830	26.8		1830	21	1830	21		1830	27.1	1830	33.5		1830	21	1830	21.7
	1860	26.9	1860	26.5		1860	20.9	1860	20.9		1860	26.9	1860	32.5		1860	20.9	1860	21.6
	1890	26.8	1890	26.3		1890	20.8	1890	20.9		1890	26.8	1890	31.8		1890	20.8	1890	21.4
	1920	26.6	1920	26.3		1920	20.7	1920	20.8		1920	26.6	1920	31		1920	20.7	1920	21.2
	1950	26.5	1950	26.2		1950	20.7	1950	20.7		1950	26.5	1950	30.4		1950	20.7	1950	20.9
	1980	26.3	1980	26		1980	20.6	1980	20.7		1980	26.3	1980	29.9		1980	20.6	1980	20.7
	2010	26.1	2010	26		2010	20.5	2010	20.5		2010	26.1	2010	28.5		2010	20.5	2010	20.6
											2040	26.6	2040	27.2
											2070	26.5	2070	25.9
											2100	26.3	2100	25.5
											2130	26.1	2130	25.2
											2160	26.1	2160	25

## Sheet: Supplementary Figure 2
	Supplementary Figure 2. TGA trace for the activated sample of 1
	Temperature (°C)	Weight (%)
	31.65	99.9964
	31.71	99.9964
	31.77	99.9785
	31.87	100
	31.97	99.9785
	32.04	100
	32.14	99.9653
	32.25	99.9653
	32.33	99.9653
	32.4	99.9653
	32.51	99.9648
	32.63	99.9648
	32.71	99.9648
	32.79	99.9648
	32.91	99.9648
	33.04	99.9648
	33.12	99.9648
	33.2	99.9648
	33.34	99.9648
	33.47	99.9648
	33.56	99.9648
	33.69	99.9648
	33.83	99.9648
	33.92	99.9648
	34.02	99.9648
	34.16	99.9648
	34.3	99.9648
	34.4	99.9648
	34.5	99.9648
	34.64	99.9648
	34.79	99.9648
	34.89	99.9648
	35	99.9648
	35.15	99.9648
	35.3	99.9648
	35.41	99.9648
	35.56	99.9648
	35.72	99.9648
	35.83	99.9648
	35.93	99.9648
	36.09	99.9648
	36.25	99.9648
	36.36	99.9648
	36.47	99.9648
	36.64	99.9541
	36.8	99.9541
	36.91	99.9541
	37.02	99.9541
	37.19	99.9541
	37.36	99.9541
	37.47	99.9541
	37.64	99.9541
	37.81	99.9541
	37.92	99.9541
	38.04	99.9541
	38.21	99.9541
	38.38	99.9541
	38.49	99.9541
	38.61	99.9541
	38.78	99.9541
	38.96	99.9541
	39.07	99.9541
	39.19	99.9541
	39.37	99.9541
	39.54	99.9541
	39.66	99.9541
	39.83	99.9541
	40.01	99.9434
	40.13	99.9434
	40.25	99.9434
	40.42	99.9434
	40.6	99.9434
	40.72	99.9434
	40.84	99.9434
	41.02	99.9434
	41.19	99.9434
	41.31	99.9434
	41.43	99.9434
	41.61	99.9434
	41.79	99.9434
	41.91	99.9434
	42.09	99.9434
	42.27	99.9434
	42.39	99.9434
	42.51	99.9434
	42.69	99.9328
	42.87	99.9328
	42.99	99.9328
	43.11	99.9328
	43.29	99.9328
	43.47	99.9328
	43.59	99.9328
	43.77	99.9328
	43.95	99.9328
	44.07	99.9328
	44.19	99.9328
	44.37	99.9328
	44.55	99.9328
	44.67	99.9328
	44.79	99.9328
	44.97	99.9221
	45.15	99.9221
	45.27	99.9221
	45.4	99.9221
	45.58	99.9221
	45.76	99.9221
	45.88	99.9221
	46.06	99.9221
	46.24	99.9221
	46.36	99.9221
	46.48	99.9221
	46.66	99.9221
	46.84	99.9221
	46.96	99.9221
	47.09	99.9221
	47.26	99.9221
	47.44	99.9114
	47.57	99.9114
	47.69	99.9114
	47.87	99.9114
	48.05	99.9114
	48.17	99.9114
	48.35	99.9114
	48.53	99.9114
	48.65	99.9114
	48.77	99.9114
	48.95	99.9114
	49.13	99.9114
	49.26	99.9114
	49.38	99.9114
	49.56	99.9007
	49.74	99.9007
	49.86	99.9007
	49.98	99.9007
	50.16	99.9007
	50.34	99.9007
	50.46	99.9007
	50.64	99.9007
	50.82	99.9007
	50.94	99.9007
	51.06	99.89
	51.24	99.89
	51.42	99.89
	51.54	99.89
	51.66	99.89
	51.85	99.89
	52.03	99.89
	52.14	99.89
	52.26	99.89
	52.45	99.89
	52.63	99.89
	52.75	99.89
	52.93	99.8794
	53.11	99.8794
	53.23	99.8794
	53.35	99.8794
	53.53	99.8794
	53.71	99.8794
	53.83	99.8794
	53.95	99.8794
	54.13	99.8794
	54.31	99.8794
	54.43	99.8794
	54.55	99.8794
	54.73	99.8794
	54.91	99.8794
	55.04	99.8687
	55.21	99.8687
	55.39	99.8687
	55.52	99.8687
	55.63	99.8687
	55.82	99.8687
	56	99.8687
	56.12	99.8687
	56.24	99.8687
	56.42	99.8687
	56.6	99.8687
	56.72	99.8687
	56.84	99.8687
	57.02	99.858
	57.2	99.858
	57.32	99.858
	57.5	99.858
	57.68	99.858
	57.8	99.858
	57.92	99.858
	58.1	99.858
	58.28	99.858
	58.4	99.858
	58.52	99.858
	58.7	99.858
	58.89	99.8473
	59.01	99.8473
	59.13	99.8473
	59.31	99.8473
	59.49	99.8473
	59.61	99.8473
	59.79	99.8473
	59.97	99.8473
	60.09	99.8473
	60.21	99.8473
	60.39	99.8473
	60.57	99.8473
	60.69	99.8473
	60.81	99.8473
	60.99	99.8473
	61.17	99.8366
	61.29	99.8366
	61.41	99.8366
	61.59	99.8366
	61.77	99.8366
	61.89	99.8366
	62.08	99.8366
	62.25	99.8366
	62.38	99.8366
	62.5	99.8366
	62.68	99.8366
	62.86	99.8366
	62.98	99.8366
	63.1	99.8366
	63.29	99.826
	63.47	99.826
	63.59	99.826
	63.71	99.826
	63.89	99.826
	64.07	99.826
	64.19	99.826
	64.37	99.826
	64.56	99.826
	64.68	99.826
	64.8	99.826
	64.98	99.826
	65.16	99.826
	65.28	99.826
	65.4	99.826
	65.58	99.8153
	65.77	99.8153
	65.89	99.8153
	66.07	99.8153
	66.25	99.8153
	66.37	99.8153
	66.5	99.8153
	66.68	99.8153
	66.86	99.8153
	66.98	99.8153
	67.1	99.8153
	67.28	99.8153
	67.46	99.8153
	67.58	99.8153
	67.71	99.8153
	67.89	99.8046
	68.07	99.8046
	68.19	99.8046
	68.38	99.8046
	68.56	99.8046
	68.68	99.8046
	68.8	99.8046
	68.98	99.8046
	69.17	99.8046
	69.29	99.8046
	69.41	99.8046
	69.59	99.8046
	69.77	99.8046
	69.9	99.8046
	70.02	99.8046
	70.2	99.8046
	70.38	99.8046
	70.51	99.7939
	70.69	99.7939
	70.87	99.7939
	70.99	99.7939
	71.12	99.7939
	71.3	99.7939
	71.48	99.7939
	71.6	99.7939
	71.73	99.7939
	71.91	99.7939
	72.09	99.7939
	72.22	99.7939
	72.34	99.7939
	72.52	99.7939
	72.7	99.7939
	72.82	99.7939
	73.01	99.7939
	73.19	99.7939
	73.31	99.7939
	73.44	99.7832
	73.62	99.7832
	73.81	99.7832
	73.93	99.7832
	74.05	99.7832
	74.24	99.7832
	74.42	99.7832
	74.54	99.7832
	74.66	99.7832
	74.85	99.7832
	75.03	99.7832
	75.15	99.7832
	75.34	99.7832
	75.52	99.7832
	75.65	99.7832
	75.77	99.7832
	75.95	99.7832
	76.14	99.7832
	76.26	99.7726
	76.38	99.7726
	76.57	99.7726
	76.75	99.7726
	76.87	99.7726
	77	99.7726
	77.18	99.7726
	77.36	99.7726
	77.48	99.7726
	77.67	99.7726
	77.86	99.7726
	77.98	99.7726
	78.1	99.7726
	78.28	99.7726
	78.47	99.7726
	78.59	99.7726
	78.71	99.7726
	78.9	99.7726
	79.09	99.7726
	79.21	99.7726
	79.33	99.7726
	79.52	99.7726
	79.7	99.7726
	79.82	99.7619
	80.01	99.7619
	80.19	99.7619
	80.32	99.7619
	80.44	99.7619
	80.62	99.7619
	80.81	99.7619
	80.93	99.7619
	81.05	99.7619
	81.24	99.7619
	81.43	99.7619
	81.55	99.7619
	81.67	99.7619
	81.86	99.7619
	82.04	99.7619
	82.16	99.7619
	82.35	99.7619
	82.54	99.7619
	82.66	99.7619
	82.78	99.7619
	82.97	99.7619
	83.15	99.7619
	83.28	99.7619
	83.4	99.7619
	83.58	99.7512
	83.77	99.7512
	83.89	99.7512
	84.02	99.7512
	84.2	99.7512
	84.39	99.7512
	84.51	99.7512
	84.7	99.7512
	84.88	99.7512
	85.01	99.7512
	85.13	99.7512
	85.32	99.7512
	85.5	99.7512
	85.63	99.7512
	85.75	99.7512
	85.94	99.7512
	86.12	99.7512
	86.25	99.7512
	86.37	99.7512
	86.56	99.7512
	86.74	99.7512
	86.86	99.7512
	87.05	99.7512
	87.24	99.7512
	87.36	99.7512
	87.48	99.7512
	87.67	99.7512
	87.86	99.7512
	87.98	99.7512
	88.1	99.7512
	88.29	99.7512
	88.47	99.7512
	88.6	99.7512
	88.78	99.7512
	88.97	99.7512
	89.1	99.7512
	89.22	99.7512
	89.4	99.7512
	89.59	99.7512
	89.71	99.7512
	89.84	99.7512
	90.03	99.7512
	90.21	99.7512
	90.33	99.7512
	90.46	99.7512
	90.65	99.7512
	90.83	99.7512
	90.96	99.7512
	91.14	99.7512
	91.33	99.7512
	91.45	99.7512
	91.58	99.7512
	91.76	99.7512
	91.95	99.7512
	92.07	99.7512
	92.19	99.7512
	92.38	99.7512
	92.57	99.7512
	92.69	99.7512
	92.82	99.7512
	93	99.7512
	93.19	99.7512
	93.31	99.7512
	93.5	99.7512
	93.68	99.7512
	93.81	99.7512
	93.93	99.7512
	94.12	99.7512
	94.31	99.7512
	94.43	99.7512
	94.55	99.7512
	94.74	99.7512
	94.93	99.7512
	95.05	99.7512
	95.18	99.7512
	95.36	99.7512
	95.55	99.7512
	95.67	99.7512
	95.86	99.7512
	96.05	99.7512
	96.17	99.7512
	96.3	99.7512
	96.48	99.7512
	96.67	99.7512
	96.79	99.7512
	96.92	99.7512
	97.1	99.7512
	97.29	99.7512
	97.42	99.7512
	97.54	99.7512
	97.73	99.7512
	97.92	99.7512
	98.04	99.7512
	98.23	99.7512
	98.41	99.7512
	98.54	99.7512
	98.66	99.7512
	98.85	99.7512
	99.03	99.7512
	99.16	99.7512
	99.28	99.7512
	99.47	99.7512
	99.66	99.7512
	99.78	99.7512
	99.9	99.7512
	100.09	99.7512
	100.28	99.7512
	100.4	99.7512
	100.59	99.7512
	100.77	99.7512
	100.9	99.7512
	101.03	99.7512
	101.21	99.7512
	101.4	99.7512
	101.52	99.7512
	101.65	99.7512
	101.83	99.7512
	102.02	99.7512
	102.14	99.7512
	102.27	99.7512
	102.45	99.7512
	102.64	99.7512
	102.77	99.7512
	102.95	99.7512
	103.14	99.7512
	103.26	99.7512
	103.39	99.7512
	103.57	99.7512
	103.76	99.7512
	103.89	99.7512
	104.01	99.7512
	104.2	99.7512
	104.38	99.7512
	104.51	99.7512
	104.63	99.7512
	104.82	99.7512
	105.01	99.7512
	105.13	99.7512
	105.32	99.7512
	105.51	99.7512
	105.63	99.7512
	105.75	99.7512
	105.94	99.7512
	106.13	99.7512
	106.26	99.7512
	106.38	99.7512
	106.57	99.7512
	106.76	99.7512
	106.88	99.7512
	107	99.7512
	107.19	99.7512
	107.38	99.7512
	107.5	99.7512
	107.69	99.7512
	107.88	99.7512
	108	99.7512
	108.13	99.7512
	108.31	99.7512
	108.5	99.7512
	108.62	99.7512
	108.75	99.7512
	108.94	99.7512
	109.12	99.7512
	109.25	99.7512
	109.37	99.7512
	109.56	99.7512
	109.75	99.7512
	109.87	99.7512
	110.06	99.7512
	110.24	99.7512
	110.37	99.7512
	110.49	99.7512
	110.68	99.7512
	110.87	99.7512
	110.99	99.7512
	111.11	99.7512
	111.3	99.7512
	111.49	99.7512
	111.62	99.7512
	111.8	99.7512
	111.99	99.7512
	112.11	99.7512
	112.24	99.7512
	112.43	99.7512
	112.62	99.7512
	112.74	99.7512
	112.87	99.7512
	113.05	99.7512
	113.24	99.7512
	113.36	99.7512
	113.49	99.7512
	113.68	99.7512
	113.86	99.7512
	113.99	99.7512
	114.18	99.7512
	114.36	99.7512
	114.49	99.7512
	114.61	99.7512
	114.8	99.7512
	114.99	99.7512
	115.11	99.7512
	115.24	99.7512
	115.42	99.7512
	115.61	99.7512
	115.73	99.7512
	115.86	99.7512
	116.05	99.7512
	116.23	99.7512
	116.36	99.7512
	116.54	99.7512
	116.73	99.7512
	116.86	99.7512
	116.98	99.7512
	117.17	99.7512
	117.36	99.7512
	117.48	99.7512
	117.6	99.7512
	117.79	99.7512
	117.98	99.7512
	118.11	99.7512
	118.23	99.7512
	118.42	99.7512
	118.6	99.7512
	118.73	99.7512
	118.92	99.7512
	119.1	99.7512
	119.23	99.7512
	119.35	99.7512
	119.54	99.7512
	119.73	99.7512
	119.85	99.7512
	119.98	99.7512
	120.16	99.7512
	120.35	99.7512
	120.48	99.7512
	120.6	99.7512
	120.79	99.7512
	120.98	99.7512
	121.1	99.7512
	121.29	99.7512
	121.48	99.7512
	121.6	99.7512
	121.73	99.7512
	121.91	99.7512
	122.1	99.7512
	122.23	99.7512
	122.35	99.7512
	122.54	99.7512
	122.72	99.7512
	122.85	99.7512
	122.97	99.7512
	123.16	99.7512
	123.35	99.7512
	123.47	99.7512
	123.66	99.7512
	123.85	99.7512
	123.97	99.7512
	124.1	99.7512
	124.28	99.7512
	124.47	99.7512
	124.6	99.7512
	124.72	99.7512
	124.91	99.7512
	125.09	99.7512
	125.22	99.7512
	125.35	99.7512
	125.53	99.7512
	125.72	99.7512
	125.84	99.7512
	126.03	99.7512
	126.22	99.7512
	126.34	99.7512
	126.47	99.7512
	126.66	99.7512
	126.85	99.7512
	126.97	99.7512
	127.09	99.7512
	127.28	99.7512
	127.47	99.7512
	127.59	99.7512
	127.72	99.7512
	127.9	99.7512
	128.09	99.7512
	128.22	99.7512
	128.4	99.7512
	128.59	99.7512
	128.72	99.7512
	128.84	99.7512
	129.03	99.7512
	129.22	99.7512
	129.34	99.7512
	129.47	99.7512
	129.65	99.7512
	129.84	99.7512
	129.97	99.7512
	130.09	99.7512
	130.28	99.7512
	130.47	99.7512
	130.59	99.7512
	130.78	99.7512
	130.97	99.7512
	131.09	99.7512
	131.22	99.7512
	131.4	99.7512
	131.59	99.7512
	131.72	99.7512
	131.84	99.7512
	132.03	99.7512
	132.22	99.7512
	132.34	99.7512
	132.47	99.7512
	132.65	99.7512
	132.84	99.7512
	132.96	99.7512
	133.15	99.7512
	133.34	99.7512
	133.46	99.7512
	133.59	99.7512
	133.78	99.7512
	133.96	99.7512
	134.09	99.7512
	134.21	99.7512
	134.4	99.7512
	134.59	99.7512
	134.71	99.7512
	134.9	99.7512
	135.08	99.7512
	135.21	99.7512
	135.33	99.7512
	135.52	99.7512
	135.71	99.7512
	135.83	99.7512
	135.96	99.7512
	136.15	99.7512
	136.33	99.7512
	136.46	99.7512
	136.58	99.7512
	136.77	99.7512
	136.96	99.7512
	137.09	99.7512
	137.27	99.7512
	137.46	99.7512
	137.58	99.7512
	137.71	99.7512
	137.9	99.7512
	138.08	99.7512
	138.21	99.7512
	138.33	99.7512
	138.52	99.7512
	138.71	99.7512
	138.83	99.7512
	138.96	99.7512
	139.14	99.7512
	139.33	99.7512
	139.46	99.7512
	139.64	99.7512
	139.83	99.7512
	139.96	99.7512
	140.08	99.7512
	140.27	99.7512
	140.46	99.7512
	140.58	99.7512
	140.71	99.7512
	140.89	99.7512
	141.08	99.7512
	141.21	99.7512
	141.33	99.7512
	141.52	99.7512
	141.71	99.7512
	141.83	99.7512
	142.02	99.7512
	142.21	99.7512
	142.33	99.7512
	142.46	99.7512
	142.64	99.7512
	142.83	99.7512
	142.95	99.7512
	143.08	99.7512
	143.27	99.7512
	143.45	99.7512
	143.58	99.7512
	143.7	99.7512
	143.89	99.7512
	144.08	99.7512
	144.2	99.7512
	144.39	99.7512
	144.58	99.7512
	144.7	99.7512
	144.83	99.7512
	145.02	99.7512
	145.2	99.7512
	145.33	99.7512
	145.45	99.7512
	145.64	99.7512
	145.83	99.7512
	145.95	99.7512
	146.08	99.7512
	146.26	99.7512
	146.45	99.7512
	146.58	99.7512
	146.76	99.7512
	146.95	99.7512
	147.08	99.7512
	147.2	99.7512
	147.39	99.7512
	147.57	99.7512
	147.7	99.7512
	147.83	99.7512
	148.01	99.7512
	148.2	99.7512
	148.32	99.7512
	148.45	99.7512
	148.64	99.7512
	148.82	99.7512
	148.95	99.7512
	149.14	99.7512
	149.32	99.7512
	149.45	99.7512
	149.57	99.7512
	149.76	99.7512
	149.95	99.7512
	150.07	99.7512
	150.2	99.7512
	150.39	99.7512
	150.57	99.7512
	150.7	99.7512
	150.82	99.7512
	151.01	99.7512
	151.2	99.7512
	151.32	99.7512
	151.51	99.7512
	151.7	99.7512
	151.82	99.7512
	151.95	99.7512
	152.14	99.7512
	152.32	99.7512
	152.45	99.7512
	152.57	99.7512
	152.76	99.7512
	152.95	99.7512
	153.07	99.7512
	153.2	99.7512
	153.38	99.7512
	153.57	99.7512
	153.7	99.7512
	153.88	99.7512
	154.07	99.7512
	154.2	99.7512
	154.32	99.7512
	154.51	99.7512
	154.69	99.7512
	154.82	99.7512
	154.95	99.7512
	155.13	99.7512
	155.32	99.7512
	155.44	99.7512
	155.57	99.7512
	155.75	99.7512
	155.94	99.7512
	156.07	99.7512
	156.25	99.7512
	156.44	99.7512
	156.57	99.7512
	156.69	99.7512
	156.88	99.7512
	157.07	99.7512
	157.19	99.7512
	157.31	99.7512
	157.5	99.7512
	157.69	99.7512
	157.82	99.7512
	158	99.7512
	158.19	99.7512
	158.31	99.7512
	158.44	99.7512
	158.63	99.7512
	158.81	99.7512
	158.94	99.7512
	159.06	99.7512
	159.25	99.7512
	159.44	99.7512
	159.56	99.7512
	159.69	99.7512
	159.88	99.7512
	160.07	99.7512
	160.19	99.7512
	160.38	99.7512
	160.56	99.7512
	160.69	99.7512
	160.81	99.7512
	161	99.7512
	161.19	99.7512
	161.31	99.7512
	161.44	99.7512
	161.62	99.7512
	161.81	99.7512
	161.93	99.7512
	162.06	99.7512
	162.25	99.7512
	162.43	99.7512
	162.56	99.7512
	162.75	99.7512
	162.93	99.7512
	163.06	99.7512
	163.18	99.7512
	163.37	99.7512
	163.56	99.7512
	163.68	99.7512
	163.81	99.7512
	164	99.7512
	164.18	99.7512
	164.31	99.7512
	164.43	99.7512
	164.62	99.7512
	164.81	99.7512
	164.93	99.7512
	165.12	99.7512
	165.31	99.7512
	165.43	99.7512
	165.56	99.7512
	165.75	99.7512
	165.93	99.7512
	166.06	99.7512
	166.18	99.7512
	166.37	99.7512
	166.56	99.7512
	166.68	99.7512
	166.81	99.7512
	166.99	99.7512
	167.18	99.7512
	167.31	99.7512
	167.49	99.7512
	167.68	99.7512
	167.81	99.7512
	167.93	99.7512
	168.12	99.7512
	168.31	99.7512
	168.43	99.7512
	168.56	99.7512
	168.74	99.7512
	168.93	99.7512
	169.05	99.7512
	169.18	99.7512
	169.37	99.7512
	169.55	99.7512
	169.68	99.7512
	169.87	99.7512
	170.05	99.7512
	170.18	99.7512
	170.3	99.7512
	170.49	99.7512
	170.68	99.7512
	170.8	99.7512
	170.93	99.7512
	171.12	99.7512
	171.3	99.7512
	171.43	99.7512
	171.55	99.7512
	171.74	99.7512
	171.93	99.7512
	172.05	99.7512
	172.24	99.7512
	172.43	99.7512
	172.55	99.7512
	172.67	99.7512
	172.86	99.7512
	173.05	99.7512
	173.17	99.7512
	173.3	99.7512
	173.49	99.7512
	173.67	99.7512
	173.8	99.7512
	173.92	99.7512
	174.11	99.7512
	174.3	99.7512
	174.42	99.7512
	174.61	99.7512
	174.8	99.7512
	174.92	99.7512
	175.05	99.7512
	175.23	99.7512
	175.42	99.7512
	175.55	99.7512
	175.67	99.7512
	175.86	99.7512
	176.04	99.7512
	176.17	99.7512
	176.29	99.7512
	176.48	99.7512
	176.67	99.7512
	176.79	99.7512
	176.98	99.7512
	177.17	99.7512
	177.29	99.7512
	177.42	99.7512
	177.6	99.7512
	177.79	99.7512
	177.92	99.7512
	178.04	99.7512
	178.23	99.7512
	178.42	99.7512
	178.54	99.7512
	178.67	99.7512
	178.85	99.7512
	179.04	99.7512
	179.17	99.7512
	179.35	99.7512
	179.54	99.7512
	179.67	99.7512
	179.79	99.7512
	179.98	99.7512
	180.16	99.7512
	180.29	99.7512
	180.41	99.7512
	180.6	99.7512
	180.79	99.7512
	180.92	99.7512
	181.1	99.7512
	181.29	99.7512
	181.41	99.7512
	181.54	99.7512
	181.72	99.7512
	181.91	99.7512
	182.04	99.7512
	182.16	99.7512
	182.35	99.7512
	182.54	99.7512
	182.66	99.7512
	182.79	99.7512
	182.97	99.7512
	183.16	99.7512
	183.29	99.7512
	183.48	99.7512
	183.66	99.7512
	183.79	99.7512
	183.91	99.7512
	184.1	99.7512
	184.28	99.7512
	184.41	99.7512
	184.53	99.7512
	184.72	99.7512
	184.91	99.7512
	185.03	99.7512
	185.16	99.7512
	185.35	99.7512
	185.53	99.7512
	185.66	99.7512
	185.84	99.7512
	186.03	99.7512
	186.16	99.7512
	186.28	99.7512
	186.47	99.7512
	186.66	99.7512
	186.78	99.7512
	186.9	99.7512
	187.09	99.7512
	187.28	99.7512
	187.4	99.7512
	187.53	99.7512
	187.72	99.7512
	187.9	99.7512
	188.03	99.7512
	188.22	99.7512
	188.4	99.7512
	188.53	99.7512
	188.65	99.7512
	188.84	99.7512
	189.03	99.7512
	189.15	99.7512
	189.28	99.7512
	189.46	99.7512
	189.65	99.7512
	189.78	99.7512
	189.9	99.7512
	190.09	99.7512
	190.28	99.7512
	190.4	99.7512
	190.59	99.7512
	190.78	99.7512
	190.9	99.7512
	191.03	99.7512
	191.21	99.7512
	191.4	99.7512
	191.52	99.7512
	191.65	99.7512
	191.83	99.7512
	192.02	99.7512
	192.15	99.7512
	192.27	99.7512
	192.46	99.7512
	192.65	99.7512
	192.77	99.7512
	192.96	99.7512
	193.15	99.7512
	193.27	99.7512
	193.39	99.7512
	193.58	99.7512
	193.77	99.7512
	193.9	99.7512
	194.02	99.7512
	194.21	99.7512
	194.39	99.7512
	194.52	99.7512
	194.64	99.7512
	194.83	99.7512
	195.02	99.7512
	195.14	99.7512
	195.33	99.7512
	195.52	99.7512
	195.64	99.7512
	195.77	99.7512
	195.95	99.7512
	196.14	99.7512
	196.26	99.7512
	196.39	99.7512
	196.58	99.7512
	196.77	99.7512
	196.89	99.7512
	197.01	99.7512
	197.2	99.7512
	197.39	99.7512
	197.51	99.7512
	197.7	99.7512
	197.89	99.7512
	198.01	99.7512
	198.14	99.7512
	198.32	99.7512
	198.51	99.7512
	198.64	99.7512
	198.76	99.7512
	198.95	99.7512
	199.13	99.7512
	199.26	99.7512
	199.38	99.7512
	199.57	99.7512
	199.76	99.7512
	199.88	99.7512
	200.07	99.7512
	200.26	99.7512
	200.38	99.7512
	200.51	99.7512
	200.69	99.7512
	200.88	99.7512
	201.01	99.7512
	201.13	99.7512
	201.32	99.7512
	201.51	99.7512
	201.63	99.7512
	201.76	99.7512
	201.95	99.7512
	202.13	99.7512
	202.26	99.7512
	202.44	99.7512
	202.63	99.7512
	202.75	99.7512
	202.88	99.7512
	203.07	99.7512
	203.25	99.7512
	203.38	99.7512
	203.5	99.7512
	203.69	99.7512
	203.88	99.7512
	204	99.7512
	204.19	99.7512
	204.38	99.7512
	204.5	99.7512
	204.63	99.7512
	204.82	99.7512
	205	99.7512
	205.13	99.7512
	205.25	99.7512
	205.44	99.7512
	205.62	99.7512
	205.75	99.7512
	205.87	99.7512
	206.06	99.7512
	206.25	99.7512
	206.37	99.7512
	206.56	99.7512
	206.75	99.7512
	206.87	99.7512
	207	99.7512
	207.18	99.7512
	207.37	99.7512
	207.5	99.7512
	207.62	99.7512
	207.81	99.7512
	208	99.7512
	208.12	99.7512
	208.25	99.7512
	208.43	99.7512
	208.62	99.7512
	208.75	99.7512
	208.93	99.7512
	209.12	99.7512
	209.25	99.7512
	209.37	99.7512
	209.56	99.7512
	209.74	99.7512
	209.87	99.7512
	209.99	99.7512
	210.18	99.7512
	210.37	99.7512
	210.49	99.7512
	210.62	99.7512
	210.8	99.7512
	210.99	99.7512
	211.12	99.7512
	211.3	99.7512
	211.49	99.7512
	211.62	99.7512
	211.74	99.7512
	211.93	99.7512
	212.12	99.7512
	212.24	99.7512
	212.36	99.7512
	212.55	99.7512
	212.74	99.7512
	212.87	99.7512
	212.99	99.7512
	213.18	99.7512
	213.36	99.7512
	213.49	99.7512
	213.68	99.7512
	213.86	99.7512
	213.99	99.7512
	214.11	99.7512
	214.3	99.7512
	214.49	99.7512
	214.61	99.7512
	214.74	99.7512
	214.92	99.7512
	215.11	99.7512
	215.23	99.7512
	215.36	99.7512
	215.55	99.7512
	215.73	99.7512
	215.86	99.7512
	216.04	99.7512
	216.23	99.7512
	216.36	99.7512
	216.48	99.7512
	216.67	99.7512
	216.86	99.7512
	216.98	99.7512
	217.11	99.7512
	217.29	99.7512
	217.48	99.7512
	217.61	99.7512
	217.73	99.7512
	217.92	99.7512
	218.1	99.7512
	218.23	99.7512
	218.42	99.7512
	218.6	99.7512
	218.73	99.7512
	218.85	99.7512
	219.04	99.7512
	219.23	99.7512
	219.35	99.7512
	219.47	99.7512
	219.66	99.7512
	219.85	99.7512
	219.97	99.7512
	220.1	99.7512
	220.29	99.7512
	220.47	99.7512
	220.6	99.7512
	220.79	99.7512
	220.97	99.7512
	221.1	99.7512
	221.22	99.7512
	221.41	99.7512
	221.6	99.7512
	221.72	99.7512
	221.85	99.7512
	222.04	99.7512
	222.22	99.7512
	222.35	99.7512
	222.47	99.7512
	222.66	99.7512
	222.85	99.7512
	222.97	99.7512
	223.16	99.7512
	223.35	99.7512
	223.47	99.7512
	223.59	99.7512
	223.78	99.7512
	223.97	99.7512
	224.09	99.7512
	224.22	99.7512
	224.4	99.7512
	224.59	99.7512
	224.72	99.7512
	224.84	99.7512
	225.03	99.7512
	225.22	99.7512
	225.34	99.7512
	225.53	99.7512
	225.71	99.7512
	225.84	99.7512
	225.97	99.7512
	226.15	99.7512
	226.34	99.7512
	226.46	99.7512
	226.59	99.7512
	226.77	99.7512
	226.96	99.7512
	227.08	99.7512
	227.27	99.7512
	227.46	99.7512
	227.58	99.7512
	227.71	99.7512
	227.9	99.7512
	228.08	99.7512
	228.21	99.7512
	228.34	99.7512
	228.52	99.7512
	228.71	99.7512
	228.84	99.7512
	228.96	99.7512
	229.14	99.7512
	229.33	99.7512
	229.45	99.7512
	229.64	99.7512
	229.83	99.7512
	229.96	99.7512
	230.08	99.7512
	230.27	99.7512
	230.46	99.7512
	230.58	99.7512
	230.7	99.7512
	230.89	99.7512
	231.08	99.7512
	231.2	99.7512
	231.33	99.7512
	231.52	99.7512
	231.7	99.7512
	231.83	99.7512
	232.01	99.7512
	232.2	99.7512
	232.33	99.7512
	232.45	99.7512
	232.64	99.7512
	232.83	99.7512
	232.95	99.7512
	233.08	99.7512
	233.26	99.7512
	233.45	99.7512
	233.57	99.7512
	233.7	99.7512
	233.88	99.7512
	234.07	99.7512
	234.2	99.7512
	234.38	99.7512
	234.57	99.7512
	234.7	99.7512
	234.82	99.7512
	235.01	99.7512
	235.2	99.7512
	235.32	99.7512
	235.45	99.7512
	235.63	99.7512
	235.82	99.7512
	235.95	99.7512
	236.07	99.7512
	236.26	99.7512
	236.45	99.7512
	236.57	99.7512
	236.76	99.7512
	236.95	99.7512
	237.07	99.7512
	237.19	99.7512
	237.38	99.7512
	237.57	99.7512
	237.69	99.7512
	237.82	99.7512
	238.01	99.7512
	238.19	99.7512
	238.32	99.7512
	238.44	99.7512
	238.63	99.7512
	238.82	99.7512
	238.94	99.7512
	239.13	99.7512
	239.32	99.7512
	239.44	99.7512
	239.57	99.7512
	239.75	99.7512
	239.94	99.7512
	240.07	99.7512
	240.19	99.7512
	240.38	99.7512
	240.56	99.7512
	240.69	99.7512
	240.81	99.7512
	241	99.7512
	241.19	99.7512
	241.31	99.7512
	241.5	99.7512
	241.68	99.7512
	241.81	99.7512
	241.93	99.7512
	242.12	99.7512
	242.31	99.7512
	242.43	99.7512
	242.56	99.7512
	242.74	99.7512
	242.93	99.7512
	243.06	99.7512
	243.18	99.7512
	243.37	99.7512
	243.56	99.7512
	243.68	99.7512
	243.87	99.7512
	244.05	99.7512
	244.18	99.7512
	244.3	99.7512
	244.49	99.7512
	244.68	99.7512
	244.81	99.7512
	244.93	99.7512
	245.12	99.7512
	245.31	99.7512
	245.43	99.7512
	245.56	99.7512
	245.74	99.7512
	245.93	99.7512
	246.06	99.7512
	246.24	99.7512
	246.43	99.7512
	246.55	99.7512
	246.67	99.7512
	246.86	99.7512
	247.05	99.7512
	247.18	99.7512
	247.3	99.7512
	247.49	99.7512
	247.68	99.7512
	247.8	99.7512
	247.93	99.7512
	248.11	99.7512
	248.3	99.7512
	248.43	99.7512
	248.61	99.7512
	248.8	99.7512
	248.92	99.7512
	249.05	99.7512
	249.24	99.7512
	249.42	99.7512
	249.55	99.7512
	249.67	99.7512
	249.86	99.7512
	250.05	99.7512
	250.17	99.7512
	250.36	99.7512
	250.55	99.7512
	250.67	99.7512
	250.8	99.7512
	250.99	99.7512
	251.17	99.7512
	251.3	99.7512
	251.42	99.7512
	251.61	99.7512
	251.8	99.7512
	251.92	99.7512
	252.04	99.7512
	252.23	99.7512
	252.42	99.7512
	252.54	99.7512
	252.73	99.7512
	252.92	99.7512
	253.04	99.7512
	253.17	99.7512
	253.35	99.7512
	253.54	99.7512
	253.67	99.7512
	253.79	99.7512
	253.98	99.7512
	254.17	99.7512
	254.29	99.7512
	254.42	99.7512
	254.6	99.7512
	254.79	99.7512
	254.92	99.7512
	255.1	99.7512
	255.29	99.7512
	255.41	99.7512
	255.54	99.7512
	255.73	99.7512
	255.91	99.7512
	256.04	99.7512
	256.16	99.7512
	256.35	99.7512
	256.54	99.7512
	256.66	99.7512
	256.79	99.7512
	256.97	99.7512
	257.16	99.7512
	257.28	99.7512
	257.47	99.7512
	257.66	99.7512
	257.79	99.7512
	257.91	99.7512
	258.1	99.7512
	258.28	99.7512
	258.41	99.7512
	258.53	99.7512
	258.72	99.7512
	258.91	99.7512
	259.03	99.7512
	259.16	99.7512
	259.35	99.7512
	259.53	99.7512
	259.66	99.7512
	259.84	99.7512
	260.03	99.7512
	260.16	99.7512
	260.28	99.7512
	260.47	99.7512
	260.66	99.7512
	260.78	99.7512
	260.9	99.7512
	261.09	99.7512
	261.28	99.7512
	261.41	99.7512
	261.53	99.7512
	261.72	99.7512
	261.9	99.7512
	262.03	99.7512
	262.22	99.7512
	262.4	99.7512
	262.53	99.7512
	262.66	99.7512
	262.84	99.7512
	263.03	99.7512
	263.15	99.7512
	263.28	99.7512
	263.47	99.7512
	263.65	99.7512
	263.78	99.7512
	263.9	99.7512
	264.09	99.7512
	264.28	99.7512
	264.4	99.7512
	264.59	99.7512
	264.78	99.7512
	264.9	99.7512
	265.03	99.7512
	265.22	99.7512
	265.4	99.7512
	265.53	99.7512
	265.65	99.7512
	265.84	99.7512
	266.03	99.7512
	266.15	99.7512
	266.27	99.7512
	266.46	99.7512
	266.65	99.7512
	266.78	99.7512
	266.96	99.7512
	267.15	99.7512
	267.28	99.7512
	267.4	99.7512
	267.59	99.7512
	267.78	99.7512
	267.9	99.7512
	268.03	99.7512
	268.21	99.7512
	268.4	99.7512
	268.52	99.7512
	268.65	99.7512
	268.84	99.7512
	269.02	99.7512
	269.15	99.7512
	269.33	99.7512
	269.52	99.7512
	269.65	99.7512
	269.77	99.7512
	269.96	99.7512
	270.15	99.7512
	270.27	99.7512
	270.4	99.7512
	270.58	99.7512
	270.77	99.7512
	270.9	99.7512
	271.02	99.7512
	271.21	99.7512
	271.39	99.7512
	271.52	99.7512
	271.71	99.7512
	271.89	99.7512
	272.02	99.7512
	272.14	99.7512
	272.33	99.7512
	272.52	99.7512
	272.64	99.7512
	272.77	99.7512
	272.96	99.7512
	273.14	99.7512
	273.27	99.7512
	273.46	99.7512
	273.64	99.7512
	273.77	99.7512
	273.89	99.7512
	274.08	99.7512
	274.27	99.7512
	274.39	99.7512
	274.52	99.7512
	274.71	99.7512
	274.89	99.7512
	275.02	99.7512
	275.14	99.7512
	275.33	99.7512
	275.52	99.7512
	275.64	99.7512
	275.83	99.7512
	276.02	99.7512
	276.14	99.7512
	276.26	99.7512
	276.45	99.7512
	276.64	99.7512
	276.76	99.7512
	276.89	99.7512
	277.08	99.7512
	277.26	99.7512
	277.39	99.7512
	277.51	99.7512
	277.7	99.7512
	277.89	99.7512
	278.01	99.7512
	278.2	99.7512
	278.39	99.7512
	278.51	99.7512
	278.64	99.7512
	278.82	99.7512
	279.01	99.7512
	279.14	99.7512
	279.26	99.7512
	279.45	99.7512
	279.64	99.7512
	279.76	99.7512
	279.89	99.7512
	280.07	99.7512
	280.26	99.7512
	280.38	99.7512
	280.57	99.7512
	280.76	99.7512
	280.88	99.7512
	281.01	99.7512
	281.19	99.7512
	281.38	99.7512
	281.51	99.7512
	281.63	99.7512
	281.82	99.7512
	282.01	99.7512
	282.13	99.7512
	282.26	99.7512
	282.44	99.7512
	282.63	99.7512
	282.76	99.7512
	282.94	99.7512
	283.13	99.7512
	283.26	99.7512
	283.38	99.7512
	283.57	99.7512
	283.76	99.7512
	283.88	99.7512
	284.01	99.7512
	284.19	99.7512
	284.38	99.7512
	284.5	99.7512
	284.63	99.7512
	284.82	99.7512
	285	99.7512
	285.13	99.7512
	285.31	99.7512
	285.5	99.7512
	285.63	99.7512
	285.75	99.7512
	285.94	99.7512
	286.13	99.7512
	286.25	99.7512
	286.38	99.7512
	286.56	99.7512
	286.75	99.7512
	286.88	99.7512
	287	99.7512
	287.19	99.7512
	287.38	99.7512
	287.5	99.7512
	287.69	99.7512
	287.88	99.7512
	288	99.7512
	288.13	99.7512
	288.31	99.7512
	288.5	99.7512
	288.62	99.7512
	288.75	99.7512
	288.94	99.7512
	289.12	99.7512
	289.25	99.7512
	289.37	99.7512
	289.56	99.7512
	289.75	99.7512
	289.87	99.7512
	290.06	99.7512
	290.25	99.7512
	290.37	99.7512
	290.5	99.7512
	290.68	99.7512
	290.87	99.7512
	291	99.7512
	291.12	99.7512
	291.31	99.7512
	291.5	99.7512
	291.62	99.7512
	291.75	99.7512
	291.93	99.7512
	292.12	99.7512
	292.25	99.7512
	292.43	99.7512
	292.62	99.7512
	292.74	99.7512
	292.87	99.7512
	293.06	99.7512
	293.25	99.7512
	293.37	99.7512
	293.49	99.7512
	293.68	99.7512
	293.87	99.7512
	293.99	99.7512
	294.12	99.7512
	294.31	99.7512
	294.49	99.7512
	294.62	99.7512
	294.81	99.7512
	294.99	99.7512
	295.12	99.7512
	295.24	99.7512
	295.43	99.7512
	295.62	99.7512
	295.74	99.7512
	295.87	99.7512
	296.05	99.7512
	296.24	99.7512
	296.37	99.7512
	296.55	99.7512
	296.74	99.7512
	296.87	99.7512
	296.99	99.7512
	297.18	99.7512
	297.37	99.7512
	297.49	99.7512
	297.61	99.7512
	297.8	99.7512
	297.99	99.7512
	298.11	99.7512
	298.24	99.7512
	298.43	99.7512
	298.62	99.7512
	298.74	99.7512
	298.93	99.7512
	299.11	99.7512
	299.24	99.7512
	299.36	99.7512
	299.55	99.7512
	299.74	99.7512
	299.86	99.7512
	299.99	99.7512
	300.17	99.7512
	300.36	99.7512
	300.49	99.7512
	300.61	99.7512
	300.8	99.7512
	300.99	99.7512
	301.11	99.7512
	301.3	99.7512
	301.49	99.7512
	301.61	99.7512
	301.74	99.7512
	301.92	99.7512
	302.11	99.7512
	302.23	99.7512
	302.36	99.7512
	302.55	99.7512
	302.74	99.7512
	302.86	99.7512
	302.99	99.7512
	303.17	99.7512
	303.36	99.7512
	303.49	99.7085
	303.67	99.7085
	303.86	99.7085
	303.98	99.7085
	304.11	99.7085
	304.3	99.7085
	304.48	99.7085
	304.61	99.7085
	304.74	99.7085
	304.92	99.7085
	305.11	99.7085
	305.24	99.7085
	305.36	99.7085
	305.55	99.7085
	305.73	99.7085
	305.86	99.7085
	306.04	99.7085
	306.23	99.7085
	306.36	99.7085
	306.48	99.6978
	306.67	99.6978
	306.86	99.6978
	306.98	99.6978
	307.11	99.6978
	307.29	99.6978
	307.48	99.6978
	307.6	99.6978
	307.73	99.6978
	307.92	99.6978
	308.1	99.6978
	308.23	99.6978
	308.41	99.6978
	308.6	99.6978
	308.73	99.6978
	308.85	99.6978
	309.04	99.6978
	309.23	99.6978
	309.35	99.6978
	309.48	99.6978
	309.66	99.6978
	309.85	99.6978
	309.98	99.6978
	310.1	99.6978
	310.29	99.6978
	310.48	99.6978
	310.6	99.6871
	310.79	99.6871
	310.98	99.6871
	311.1	99.6871
	311.22	99.6871
	311.41	99.6871
	311.6	99.6871
	311.73	99.6871
	311.85	99.6871
	312.04	99.6871
	312.22	99.6871
	312.35	99.6871
	312.47	99.6871
	312.66	99.6871
	312.85	99.6871
	312.97	99.6871
	313.16	99.6871
	313.35	99.6871
	313.47	99.6871
	313.6	99.6871
	313.79	99.6764
	313.97	99.6764
	314.1	99.6764
	314.22	99.6764
	314.41	99.6764
	314.6	99.6764
	314.72	99.6764
	314.85	99.6764
	315.04	99.6764
	315.22	99.6764
	315.35	99.6764
	315.54	99.6764
	315.72	99.6764
	315.85	99.6764
	315.97	99.6764
	316.16	99.6764
	316.35	99.6764
	316.47	99.6658
	316.59	99.6658
	316.78	99.6658
	316.97	99.6658
	317.1	99.6658
	317.22	99.6658
	317.41	99.6658
	317.59	99.6658
	317.72	99.6658
	317.91	99.6658
	318.09	99.6658
	318.22	99.6658
	318.34	99.6658
	318.53	99.6658
	318.72	99.6551
	318.84	99.6551
	318.97	99.6551
	319.16	99.6551
	319.34	99.6551
	319.47	99.6551
	319.66	99.6551
	319.84	99.6551
	319.97	99.6551
	320.09	99.6551
	320.28	99.6551
	320.47	99.6551
	320.59	99.6551
	320.72	99.6444
	320.9	99.6444
	321.09	99.6444
	321.22	99.6444
	321.34	99.6444
	321.53	99.6444
	321.71	99.6444
	321.84	99.6444
	322.03	99.6444
	322.21	99.6444
	322.34	99.6444
	322.47	99.6337
	322.65	99.6337
	322.84	99.6337
	322.96	99.6337
	323.09	99.6337
	323.28	99.6337
	323.46	99.6337
	323.59	99.6337
	323.71	99.6337
	323.9	99.623
	324.09	99.623
	324.21	99.623
	324.4	99.623
	324.59	99.623
	324.71	99.623
	324.84	99.623
	325.03	99.623
	325.21	99.623
	325.34	99.6124
	325.46	99.6124
	325.65	99.6124
	325.84	99.6124
	325.96	99.6124
	326.09	99.6124
	326.27	99.6124
	326.46	99.6124
	326.59	99.6017
	326.77	99.6017
	326.96	99.6017
	327.09	99.6017
	327.21	99.6017
	327.4	99.6017
	327.58	99.6017
	327.71	99.591
	327.83	99.591
	328.02	99.591
	328.21	99.591
	328.33	99.591
	328.46	99.591
	328.65	99.5803
	328.83	99.5803
	328.96	99.5803
	329.15	99.5803
	329.33	99.5803
	329.46	99.5803
	329.58	99.5803
	329.77	99.5696
	329.96	99.5696
	330.08	99.5696
	330.2	99.5696
	330.39	99.5696
	330.58	99.5696
	330.7	99.559
	330.83	99.559
	331.02	99.559
	331.2	99.559
	331.33	99.559
	331.52	99.5483
	331.7	99.5483
	331.83	99.5483
	331.95	99.5483
	332.14	99.5483
	332.33	99.5376
	332.45	99.5376
	332.58	99.5376
	332.76	99.5376
	332.95	99.5376
	333.08	99.5376
	333.2	99.5269
	333.39	99.5269
	333.58	99.5269
	333.7	99.5269
	333.89	99.5162
	334.08	99.5162
	334.2	99.5162
	334.33	99.5162
	334.51	99.5056
	334.7	99.5056
	334.83	99.5056
	334.95	99.5056
	335.13	99.5056
	335.32	99.4949
	335.45	99.4949
	335.57	99.4949
	335.76	99.4949
	335.95	99.4842
	336.07	99.4842
	336.26	99.4842
	336.45	99.4842
	336.58	99.4735
	336.7	99.4735
	336.89	99.4735
	337.07	99.4735
	337.2	99.4628
	337.32	99.4628
	337.51	99.4628
	337.7	99.4628
	337.82	99.4522
	337.95	99.4522
	338.14	99.4522
	338.32	99.4415
	338.45	99.4415
	338.64	99.4415
	338.82	99.4415
	338.95	99.4308
	339.08	99.4308
	339.26	99.4308
	339.45	99.4201
	339.57	99.4201
	339.7	99.4201
	339.89	99.4094
	340.07	99.4094
	340.2	99.4094
	340.33	99.4094
	340.51	99.3988
	340.7	99.3988
	340.83	99.3988
	341.01	99.3881
	341.2	99.3881
	341.32	99.3881
	341.45	99.3774
	341.64	99.3774
	341.82	99.3774
	341.95	99.3667
	342.07	99.3667
	342.26	99.3667
	342.45	99.356
	342.57	99.356
	342.76	99.356
	342.95	99.3454
	343.07	99.3454
	343.2	99.3347
	343.39	99.3347
	343.57	99.3347
	343.7	99.324
	343.82	99.324
[truncated: 729 more rows]

## Sheet: Supplementary Figure 3
	Supplementary Figure 3. IR spectra of CuTBPP, S-(+)-methylpiperazine, and 1 - 3.
	S-(+)-methylpiperazine		CuTBPP		1		2		3
	Wavenumber (cm^(-1))	Normalized transmittance	Wavenumber (cm^(-1))	Normalized transmittance	Wavenumber (cm^(-1))	Normalized transmittance	Wavenumber (cm^(-1))	Normalized transmittance	Wavenumber (cm^(-1))	Normalized transmittance
	399.193	99.578	400.163	100	3994.15	100	3994.15	100	3994.15	100
	401.121	99.626	400.646	99.277	3992.73	99.9892	3992.73	99.9748	3992.73	99.946
	403.05	99.6569	401.128	99.2716	3991.31	99.9868	3991.31	99.9592	3991.31	99.8908
	404.978	99.661	401.61	98.8931	3989.9	100.002	3989.9	99.9736	3989.9	99.88
	406.906	99.6441	402.092	98.8934	3988.48	100.028	3988.48	100.004	3988.48	99.9244
	408.835	99.6175	402.574	98.6301	3987.06	100.048	3987.06	100.028	3987.06	99.9988
	410.763	99.5911	403.056	98.6277	3985.64	100.07	3985.64	100.043	3985.64	100.056
	412.692	99.574	403.538	98.4141	3984.23	100.098	3984.23	100.055	3984.23	100.066
	414.62	99.595	404.02	98.3993	3982.81	100.124	3982.81	100.06	3982.81	100.031
	416.549	99.6048	404.503	98.2064	3981.39	100.132	3981.39	100.061	3981.39	99.9976
	418.477	99.6054	404.985	98.1798	3979.97	100.125	3979.97	100.07	3979.97	100.002
	420.406	99.5933	405.467	98.0043	3978.56	100.11	3978.56	100.09	3978.56	100.022
	422.334	99.5487	405.949	97.98	3977.14	100.083	3977.14	100.106	3977.14	100.005
	424.263	99.4827	406.431	97.8299	3975.72	100.041	3975.72	100.096	3975.72	99.9484
	426.191	99.4017	406.913	97.8164	3974.3	100.002	3974.3	100.08	3974.3	99.898
	428.12	99.3095	407.395	97.688	3972.89	99.9916	3972.89	100.09	3972.89	99.8884
	430.048	99.208	407.877	97.6785	3971.47	100.006	3971.47	100.131	3971.47	99.9196
	431.977	99.1107	408.36	97.5621	3970.05	100.032	3970.05	100.176	3970.05	99.9724
	433.905	98.9831	408.842	97.5554	3968.64	100.066	3968.64	100.208	3968.64	100.037
	435.834	98.8554	409.324	97.4565	3967.22	100.107	3967.22	100.222	3967.22	100.097
	437.762	98.7342	409.806	97.4655	3965.8	100.139	3965.8	100.218	3965.8	100.133
	439.69	98.6494	410.288	97.3943	3964.38	100.143	3964.38	100.199	3964.38	100.142
	441.619	98.6181	410.77	97.421	3962.97	100.119	3962.97	100.175	3962.97	100.122
	443.547	98.6554	411.252	97.3659	3961.55	100.1	3961.55	100.168	3961.55	100.086
	445.476	98.6661	411.734	97.3902	3960.13	100.113	3960.13	100.185	3960.13	100.054
	447.404	98.7788	412.217	97.3292	3958.71	100.16	3958.71	100.216	3958.71	100.048
	449.333	98.8786	412.699	97.337	3957.3	100.212	3957.3	100.244	3957.3	100.07
	451.261	98.9454	413.181	97.2658	3955.88	100.238	3955.88	100.253	3955.88	100.09
	453.19	98.9745	413.663	97.2641	3954.46	100.21	3954.46	100.226	3954.46	100.077
	455.118	98.9532	414.145	97.1938	3953.04	100.142	3953.04	100.164	3953.04	100.024
	457.047	98.828	414.627	97.1921	3951.63	100.073	3951.63	100.102	3951.63	99.9604
	458.975	98.6763	415.109	97.1237	3950.21	100.046	3950.21	100.086	3950.21	99.9316
	460.904	98.4958	415.591	97.1145	3948.79	100.07	3948.79	100.124	3948.79	99.9616
	462.832	98.3339	416.074	97.0335	3947.37	100.104	3947.37	100.169	3947.37	100.019
	464.76	98.1743	416.556	97.0019	3945.96	100.097	3945.96	100.179	3945.96	100.049
	466.689	98.0537	417.038	96.8987	3944.54	100.044	3944.54	100.173	3944.54	100.032
	468.617	97.972	417.52	96.8488	3943.12	100	3943.12	100.193	3943.12	100.007
	470.546	97.9338	418.002	96.7475	3941.71	100	3941.71	100.23	3941.71	100.007
	472.474	97.9929	418.484	96.7275	3940.29	100.026	3940.29	100.235	3940.29	100.03
	474.403	97.9575	418.966	96.6876	3938.87	100.059	3938.87	100.204	3938.87	100.062
	476.331	98.029	419.449	96.7372	3937.45	100.104	3937.45	100.185	3937.45	100.103
	478.26	98.1289	419.931	96.7542	3936.04	100.154	3936.04	100.198	3936.04	100.142
	480.188	98.2107	420.413	96.8292	3934.62	100.169	3934.62	100.206	3934.62	100.148
	482.117	98.252	420.895	96.8507	3933.2	100.138	3933.2	100.184	3933.2	100.114
	484.045	98.2263	421.377	96.914	3931.78	100.096	3931.78	100.163	3931.78	100.073
	485.974	98.1858	421.859	96.9213	3930.37	100.089	3930.37	100.185	3930.37	100.06
	487.902	98.1118	422.341	96.9655	3928.95	100.108	3928.95	100.226	3928.95	100.06
	489.831	98.0457	422.823	96.9534	3927.53	100.127	3927.53	100.244	3927.53	100.038
	491.759	97.9651	423.305	96.973	3926.11	100.14	3926.11	100.24	3926.11	100
	493.688	97.8901	423.788	96.9359	3924.7	100.161	3924.7	100.242	3924.7	99.9868
	495.616	97.8004	424.27	96.9293	3923.28	100.186	3923.28	100.248	3923.28	100.012
	497.544	97.8638	424.752	96.8722	3921.86	100.196	3921.86	100.235	3921.86	100.035
	499.473	97.8734	425.234	96.8523	3920.44	100.181	3920.44	100.204	3920.44	100.029
	501.401	97.8419	425.716	96.7918	3919.03	100.162	3919.03	100.196	3919.03	100.012
	503.33	97.8645	426.198	96.7746	3917.61	100.164	3917.61	100.227	3917.61	100.026
	505.258	97.94	426.68	96.7213	3916.19	100.197	3916.19	100.274	3916.19	100.088
	507.187	98.0487	427.162	96.7106	3914.77	100.241	3914.77	100.301	3914.77	100.167
	509.115	98.1275	427.645	96.6636	3913.36	100.277	3913.36	100.308	3913.36	100.221
	511.044	98.2278	428.127	96.6577	3911.94	100.295	3911.94	100.316	3911.94	100.233
	512.972	98.3522	428.609	96.6179	3910.52	100.289	3910.52	100.319	3910.52	100.203
	514.901	98.4407	429.091	96.6209	3909.11	100.242	3909.11	100.287	3909.11	100.127
	516.829	98.4911	429.573	96.5943	3907.69	100.138	3907.69	100.204	3907.69	100.004
	518.758	98.528	430.055	96.6114	3906.27	99.9952	3906.27	100.107	3906.27	99.862
	520.686	98.5731	430.537	96.5995	3904.85	99.8812	3904.85	100.062	3904.85	99.7516
	522.615	98.6029	431.019	96.6269	3903.44	99.8536	3903.44	100.098	3903.44	99.7108
	524.543	98.6305	431.502	96.6212	3902.02	99.9124	3902.02	100.176	3902.02	99.7492
	526.471	98.6301	431.984	96.648	3900.6	100.022	3900.6	100.248	3900.6	99.8572
	528.4	98.6263	432.466	96.6372	3899.18	100.155	3899.18	100.312	3899.18	100.01
	530.328	98.6034	432.948	96.6532	3897.77	100.268	3897.77	100.366	3897.77	100.145
	532.257	98.5694	433.43	96.6293	3896.35	100.305	3896.35	100.368	3896.35	100.2
	534.185	98.5292	433.912	96.6295	3894.93	100.248	3894.93	100.299	3894.93	100.163
	536.114	98.4928	434.394	96.5904	3893.51	100.145	3893.51	100.212	3893.51	100.09
	538.042	98.4593	434.876	96.5766	3892.1	100.088	3892.1	100.212	3892.1	100.074
	539.971	98.4298	435.359	96.5285	3890.68	100.116	3890.68	100.306	3890.68	100.142
	541.899	98.3955	435.841	96.5117	3889.26	100.152	3889.26	100.361	3889.26	100.192
	543.828	98.3551	436.323	96.4681	3887.84	100.13	3887.84	100.317	3887.84	100.157
	545.756	98.304	436.805	96.4606	3886.43	100.094	3886.43	100.281	3886.43	100.098
	547.685	98.2496	437.287	96.4283	3885.01	100.109	3885.01	100.337	3885.01	100.096
	549.613	98.1953	437.769	96.4283	3883.59	100.148	3883.59	100.403	3883.59	100.126
	551.542	98.1509	438.251	96.3981	3882.18	100.166	3882.18	100.401	3882.18	100.139
	553.47	98.1149	438.733	96.3934	3880.76	100.21	3880.76	100.404	3880.76	100.188
	555.398	98.0883	439.216	96.3553	3879.34	100.302	3879.34	100.47	3879.34	100.304
	557.327	98.0607	439.698	96.342	3877.92	100.355	3877.92	100.518	3877.92	100.385
	559.255	98.0298	440.18	96.2989	3876.51	100.316	3876.51	100.493	3876.51	100.355
	561.184	97.9887	440.662	96.2853	3875.09	100.228	3875.09	100.422	3875.09	100.245
	563.112	97.9425	441.144	96.2467	3873.67	100.157	3873.67	100.337	3873.67	100.118
	565.041	97.9156	441.626	96.2392	3872.25	100.128	3872.25	100.259	3872.25	100.016
	566.969	97.8677	442.108	96.2063	3870.84	100.151	3870.84	100.258	3870.84	99.9916
	568.898	97.8337	442.59	96.2007	3869.42	100.212	3869.42	100.355	3869.42	100.065
	570.826	97.7966	443.072	96.1671	3868	100.246	3868	100.431	3868	100.151
	572.755	97.7542	443.555	96.1596	3866.58	100.211	3866.58	100.4	3866.58	100.161
	574.683	97.7081	444.037	96.1261	3865.17	100.158	3865.17	100.353	3865.17	100.124
	576.612	97.6508	444.519	96.1211	3863.75	100.169	3863.75	100.407	3863.75	100.136
	578.54	97.5872	445.001	96.0926	3862.33	100.26	3862.33	100.529	3862.33	100.229
	580.468	97.5109	445.483	96.0916	3860.91	100.355	3860.91	100.595	3860.91	100.335
	582.397	97.4219	445.965	96.0644	3859.5	100.368	3859.5	100.535	3859.5	100.356
	584.325	97.3025	446.447	96.0604	3858.08	100.266	3858.08	100.356	3858.08	100.235
	586.254	97.1412	446.93	96.028	3856.66	100.077	3856.66	100.104	3856.66	99.97
	588.182	96.9143	447.412	96.0184	3855.25	99.8812	3855.25	99.9112	3855.25	99.658
	590.111	96.6199	447.894	95.9837	3853.83	99.8164	3853.83	99.9856	3853.83	99.5296
	592.039	96.2582	448.376	95.9762	3852.41	99.9496	3852.41	100.334	3852.41	99.7468
	593.968	95.8638	448.858	95.947	3850.99	100.146	3850.99	100.618	3850.99	100.082
	595.896	95.4723	449.34	95.9441	3849.58	100.293	3849.58	100.701	3849.58	100.299
	597.825	95.1443	449.822	95.9156	3848.16	100.379	3848.16	100.68	3848.16	100.385
	599.753	94.9109	450.304	95.9062	3846.74	100.412	3846.74	100.637	3846.74	100.38
	601.682	94.7947	450.786	95.8644	3845.32	100.394	3845.32	100.599	3845.32	100.314
	603.61	94.7557	451.269	95.8369	3843.91	100.336	3843.91	100.566	3843.91	100.217
	605.539	94.7372	451.751	95.7775	3842.49	100.254	3842.49	100.523	3842.49	100.124
	607.467	94.6432	452.233	95.7377	3841.07	100.175	3841.07	100.454	3841.07	100.066
	609.395	94.4107	452.715	95.6752	3839.65	100.134	3839.65	100.392	3839.65	100.055
	611.324	93.9907	453.197	95.6413	3838.24	100.172	3838.24	100.408	3838.24	100.091
	613.252	93.4099	453.679	95.5903	3836.82	100.26	3836.82	100.492	3836.82	100.158
	615.181	92.727	454.161	95.5674	3835.4	100.322	3835.4	100.563	3835.4	100.236
	617.109	92.0769	454.644	95.5225	3833.98	100.332	3833.98	100.599	3833.98	100.322
	619.038	91.597	455.126	95.4982	3832.57	100.342	3832.57	100.646	3832.57	100.41
	620.966	91.4507	455.608	95.4452	3831.15	100.39	3831.15	100.712	3831.15	100.481
	622.895	91.7156	456.09	95.4076	3829.73	100.454	3829.73	100.749	3829.73	100.502
	624.823	92.4067	456.572	95.3399	3828.32	100.491	3828.32	100.75	3828.32	100.479
	626.752	93.4031	457.054	95.2904	3826.9	100.485	3826.9	100.736	3826.9	100.436
	628.68	94.545	457.536	95.218	3825.48	100.42	3825.48	100.674	3825.48	100.346
	630.609	95.6399	458.018	95.1739	3824.06	100.292	3824.06	100.53	3824.06	100.173
	632.537	96.5642	458.5	95.1162	3822.65	100.155	3822.65	100.396	3822.65	99.9712
	634.466	97.2485	458.983	95.0915	3821.23	100.109	3821.23	100.413	3821.23	99.8764
	636.394	97.7019	459.465	95.0522	3819.81	100.168	3819.81	100.522	3819.81	99.9364
	638.322	97.9653	459.947	95.0387	3818.39	100.242	3818.39	100.564	3818.39	100.05
	640.251	98.1025	460.429	95	3816.98	100.324	3816.98	100.587	3816.98	100.184
	642.179	98.1647	460.911	94.9747	3815.56	100.46	3815.56	100.704	3815.56	100.367
	644.108	98.191	461.393	94.9129	3814.14	100.611	3814.14	100.856	3814.14	100.553
	646.036	98.195	461.875	94.8557	3812.72	100.692	3812.72	100.906	3812.72	100.661
	647.965	98.1816	462.358	94.7587	3811.31	100.676	3811.31	100.844	3811.31	100.679
	649.893	98.1458	462.84	94.6693	3809.89	100.574	3809.89	100.727	3809.89	100.626
	651.822	98.0909	463.322	94.5479	3808.47	100.442	3808.47	100.632	3808.47	100.534
	653.75	98.0214	463.804	94.4435	3807.05	100.356	3807.05	100.618	3807.05	100.451
	655.679	97.9514	464.286	94.312	3805.64	100.334	3805.64	100.634	3805.64	100.389
	657.607	97.889	464.768	94.1932	3804.22	100.307	3804.22	100.601	3804.22	100.31
	659.536	97.8433	465.25	94.0301	3802.8	100.266	3802.8	100.569	3802.8	100.238
	661.464	97.8117	465.732	93.8499	3801.39	100.289	3801.39	100.629	3801.39	100.259
	663.393	97.7931	466.214	93.5838	3799.97	100.392	3799.97	100.733	3799.97	100.362
	665.321	97.7798	466.697	93.253	3798.55	100.498	3798.55	100.785	3798.55	100.444
	667.25	97.7721	467.179	92.7873	3797.13	100.587	3797.13	100.817	3797.13	100.494
	669.178	97.7676	467.661	92.2173	3795.72	100.683	3795.72	100.893	3795.72	100.569
	671.106	97.7714	468.143	91.4868	3794.3	100.769	3794.3	100.979	3794.3	100.671
	673.035	97.781	468.625	90.6503	3792.88	100.808	3792.88	101.02	3792.88	100.752
	674.963	97.7963	469.107	89.6711	3791.46	100.802	3791.46	101.015	3791.46	100.796
	676.892	97.8088	469.589	88.6315	3790.05	100.785	3790.05	100.995	3790.05	100.811
	678.82	97.8158	470.072	87.5232	3788.63	100.778	3788.63	100.977	3788.63	100.798
	680.749	97.8124	470.554	86.4777	3787.21	100.778	3787.21	100.973	3787.21	100.76
	682.677	97.8035	471.036	85.5394	3785.79	100.778	3785.79	100.988	3785.79	100.72
	684.606	97.7918	471.518	84.884	3784.38	100.767	3784.38	100.994	3784.38	100.697
	686.534	97.7862	472	84.5421	3782.96	100.742	3782.96	100.955	3782.96	100.683
	688.463	97.7869	472.482	84.5972	3781.54	100.724	3781.54	100.902	3781.54	100.674
	690.391	97.7948	472.964	84.9301	3780.12	100.76	3780.12	100.916	3780.12	100.704
	692.32	97.801	473.446	85.4943	3778.71	100.851	3778.71	101.008	3778.71	100.788
	694.248	97.801	473.928	86.1262	3777.29	100.934	3777.29	101.092	3777.29	100.877
	696.177	97.7875	474.411	86.8173	3775.87	100.952	3775.87	101.1	3775.87	100.92
	698.105	97.7629	474.893	87.4796	3774.46	100.916	3774.46	101.051	3774.46	100.91
	700.033	97.7289	475.375	88.1626	3773.04	100.847	3773.04	100.979	3773.04	100.859
	701.962	97.6941	475.857	88.808	3771.62	100.774	3771.62	100.917	3771.62	100.793
	703.89	97.6609	476.339	89.4629	3770.2	100.726	3770.2	100.895	3770.2	100.745
	705.819	97.6336	476.821	90.0621	3768.79	100.72	3768.79	100.926	3768.79	100.731
	707.747	97.6077	477.303	90.6427	3767.37	100.74	3767.37	100.996	3767.37	100.737
	709.676	97.5828	477.786	91.1464	3765.95	100.766	3765.95	101.079	3765.95	100.755
	711.604	97.5532	478.268	91.6187	3764.53	100.784	3764.53	101.122	3764.53	100.776
	713.533	97.5212	478.75	92.0187	3763.12	100.768	3763.12	101.075	3763.12	100.766
	715.461	97.4857	479.232	92.3974	3761.7	100.716	3761.7	100.97	3761.7	100.71
	717.39	97.451	479.714	92.718	3760.28	100.674	3760.28	100.908	3760.28	100.662
	719.318	97.4137	480.196	93.024	3758.86	100.691	3758.86	100.942	3758.86	100.668
	721.247	97.3725	480.678	93.2748	3757.45	100.739	3757.45	101.001	3757.45	100.685
	723.175	97.317	481.16	93.5078	3756.03	100.744	3756.03	100.99	3756.03	100.631
	725.104	97.2423	481.642	93.6855	3754.61	100.668	3754.61	100.902	3754.61	100.492
	727.032	97.1392	482.125	93.848	3753.19	100.538	3753.19	100.797	3753.19	100.325
	728.96	97.0086	482.607	93.9648	3751.78	100.427	3751.78	100.745	3751.78	100.23
	730.889	96.8485	483.089	94.0779	3750.36	100.404	3750.36	100.764	3750.36	100.26
	732.817	96.6655	483.571	94.1576	3748.94	100.431	3748.94	100.762	3748.94	100.33
	734.746	96.4591	484.053	94.2404	3747.53	100.43	3747.53	100.696	3747.53	100.342
	736.674	96.2351	484.535	94.2926	3746.11	100.43	3746.11	100.665	3746.11	100.334
	738.603	95.9909	485.017	94.3469	3744.69	100.491	3744.69	100.781	3744.69	100.384
	740.531	95.734	485.5	94.3706	3743.27	100.581	3743.27	100.966	3743.27	100.464
	742.46	95.4662	485.982	94.3999	3741.86	100.598	3741.86	101.012	3741.86	100.476
	744.388	95.2037	486.464	94.4069	3740.44	100.53	3740.44	100.896	3740.44	100.418
	746.317	94.9552	486.946	94.4288	3739.02	100.426	3739.02	100.733	3739.02	100.338
	748.245	94.7403	487.428	94.4364	3737.6	100.326	3737.6	100.618	3737.6	100.27
	750.174	94.563	487.91	94.4613	3736.19	100.269	3736.19	100.617	3736.19	100.244
	752.102	94.4328	488.392	94.4689	3734.77	100.293	3734.77	100.748	3734.77	100.316
	754.03	94.3395	488.874	94.4868	3733.35	100.41	3733.35	100.959	3733.35	100.503
	755.959	94.281	489.356	94.4807	3731.93	100.581	3731.93	101.142	3731.93	100.719
	757.888	94.2405	489.839	94.4819	3730.52	100.72	3730.52	101.214	3730.52	100.862
	759.816	94.2147	490.321	94.462	3729.1	100.763	3729.1	101.175	3729.1	100.887
	761.744	94.1876	490.803	94.4566	3727.68	100.715	3727.68	101.082	3727.68	100.826
	763.673	94.1552	491.285	94.4388	3726.26	100.641	3726.26	101.012	3726.26	100.748
	765.601	94.0974	491.767	94.4415	3724.85	100.618	3724.85	101.014	3724.85	100.712
	767.53	94.0029	492.249	94.4326	3723.43	100.678	3723.43	101.093	3723.43	100.731
	769.458	93.8448	492.731	94.4393	3722.01	100.793	3722.01	101.216	3722.01	100.786
	771.387	93.6084	493.214	94.4277	3720.6	100.905	3720.6	101.332	3720.6	100.858
	773.315	93.2661	493.696	94.4259	3719.18	100.968	3719.18	101.398	3719.18	100.928
	775.244	92.8049	494.178	94.4037	3717.76	100.98	3717.76	101.399	3717.76	100.962
	777.172	92.1969	494.66	94.3928	3716.34	100.948	3716.34	101.337	3716.34	100.936
	779.101	91.4296	495.142	94.3649	3714.93	100.875	3714.93	101.216	3714.93	100.85
	781.029	90.4778	495.624	94.3506	3713.51	100.786	3713.51	101.082	3713.51	100.756
	782.957	89.3448	496.106	94.319	3712.09	100.757	3712.09	101.055	3712.09	100.749
	784.886	88.037	496.588	94.2979	3710.67	100.85	3710.67	101.2	3710.67	100.862
	786.814	86.6181	497.07	94.2555	3709.26	101.016	3709.26	101.409	3709.26	101.009
	788.743	85.18	497.553	94.2205	3707.84	101.15	3707.84	101.538	3707.84	101.097
	790.671	83.904	498.035	94.1633	3706.42	101.2	3706.42	101.555	3706.42	101.105
	792.6	83.0021	498.517	94.1148	3705	101.172	3705	101.504	3705	101.054
	794.528	82.7254	498.999	94.0457	3703.59	101.109	3703.59	101.456	3703.59	100.992
	796.457	83.2133	499.481	93.9858	3702.17	101.072	3702.17	101.478	3702.17	100.995
	798.385	84.459	499.963	93.9038	3700.75	101.093	3700.75	101.554	3700.75	101.088
	800.314	86.2276	500.445	93.8285	3699.33	101.145	3699.33	101.6	3699.33	101.21
	802.242	88.1929	500.928	93.7302	3697.92	101.169	3697.92	101.576	3697.92	101.284
	804.171	90.0106	501.41	93.6423	3696.5	101.144	3696.5	101.508	3696.5	101.294
	806.099	91.467	501.892	93.5402	3695.08	101.081	3695.08	101.427	3695.08	101.249
	808.028	92.4622	502.374	93.4611	3693.67	100.998	3693.67	101.334	3693.67	101.153
	809.956	93.0211	502.856	93.3792	3692.25	100.913	3692.25	101.249	3692.25	101.021
	811.885	93.2109	503.338	93.3256	3690.83	100.883	3690.83	101.249	3690.83	100.919
	813.813	93.1283	503.82	93.2666	3689.41	100.974	3689.41	101.403	3689.41	100.946
	815.741	92.8437	504.302	93.2279	3688	101.139	3688	101.616	3688	101.086
	817.67	92.4166	504.784	93.1752	3686.58	101.248	3686.58	101.715	3686.58	101.217
	819.598	91.8685	505.267	93.1377	3685.16	101.264	3685.16	101.672	3685.16	101.273
	821.527	91.2176	505.749	93.0862	3683.74	101.225	3683.74	101.571	3683.74	101.272
	823.455	90.4552	506.231	93.0544	3682.33	101.164	3682.33	101.471	3682.33	101.228
	825.384	89.5818	506.713	93.0148	3680.91	101.091	3680.91	101.378	3680.91	101.135
	827.312	88.5717	507.195	92.999	3679.49	101.002	3679.49	101.26	3679.49	100.984
	829.241	87.4104	507.677	92.9762	3678.07	100.893	3678.07	101.116	3678.07	100.793
	831.169	86.0568	508.159	92.9753	3676.66	100.785	3676.66	101.016	3676.66	100.658
	833.098	84.4932	508.642	92.9656	3675.24	100.722	3675.24	101.032	3675.24	100.674
	835.026	82.69	509.124	92.9782	3673.82	100.704	3673.82	101.079	3673.82	100.762
	836.955	80.6669	509.606	92.9854	3672.4	100.694	3672.4	101.073	3672.4	100.787
	838.883	78.4564	510.088	93.0191	3670.99	100.721	3670.99	101.1	3670.99	100.788
	840.812	76.1759	510.57	93.0498	3669.57	100.834	3669.57	101.226	3669.57	100.871
	842.74	73.9803	511.052	93.1042	3668.15	100.974	3668.15	101.326	3668.15	101.003
	844.668	72.0977	511.534	93.1483	3666.74	101.05	3666.74	101.284	3666.74	101.073
	846.597	70.7069	512.016	93.206	3665.32	101.052	3665.32	101.159	3665.32	101.064
	848.525	69.9278	512.499	93.245	3663.9	101.014	3663.9	101.046	3663.9	101.025
	850.454	69.735	512.981	93.2927	3662.48	100.952	3662.48	100.962	3662.48	100.986
	852.382	70.0619	513.463	93.3226	3661.07	100.863	3661.07	100.874	3661.07	100.944
	854.311	70.8082	513.945	93.3654	3659.65	100.757	3659.65	100.751	3659.65	100.882
	856.239	71.9585	514.427	93.3962	3658.23	100.668	3658.23	100.631	3658.23	100.817
	858.168	73.514	514.909	93.4433	3656.81	100.64	3656.81	100.576	3656.81	100.794
	860.096	75.5154	515.391	93.4789	3655.4	100.65	3655.4	100.57	3655.4	100.793
	862.025	77.9059	515.873	93.5285	3653.98	100.612	3653.98	100.505	3653.98	100.714
	863.953	80.5637	516.356	93.5636	3652.56	100.476	3652.56	100.34	3652.56	100.503
	865.882	83.2505	516.838	93.6104	3651.14	100.286	3651.14	100.166	3651.14	100.235
	867.81	85.7433	517.32	93.6428	3649.73	100.15	3649.73	100.133	3649.73	100.08
	869.739	87.8489	517.802	93.6874	3648.31	100.174	3648.31	100.27	3648.31	100.164
	871.667	89.5003	518.284	93.7178	3646.89	100.325	3646.89	100.412	3646.89	100.389
	873.596	90.7086	518.766	93.7583	3645.47	100.481	3645.47	100.452	3645.47	100.583
	875.524	91.5712	519.248	93.7805	3644.06	100.578	3644.06	100.421	3644.06	100.697
	877.452	92.1946	519.73	93.8079	3642.64	100.612	3642.64	100.366	3642.64	100.749
	879.381	92.6895	520.212	93.8145	3641.22	100.602	3641.22	100.31	3641.22	100.763
	881.309	93.1196	520.695	93.8267	3639.81	100.566	3639.81	100.256	3639.81	100.754
	883.238	93.5204	521.177	93.8221	3638.39	100.526	3638.39	100.203	3638.39	100.73
	885.166	93.8814	521.659	93.8286	3636.97	100.505	3636.97	100.156	3636.97	100.712
	887.095	94.1817	522.141	93.823	3635.55	100.504	3635.55	100.107	3635.55	100.696
	889.023	94.3837	522.623	93.8301	3634.14	100.469	3634.14	100.026	3634.14	100.64
	890.952	94.4656	523.105	93.8234	3632.72	100.358	3632.72	99.8848	3632.72	100.497
	892.88	94.4108	523.587	93.825	3631.3	100.2	3631.3	99.7276	3631.3	100.302
	894.808	94.2322	524.069	93.808	3629.88	100.113	3629.88	99.7072	3629.88	100.203
	896.737	93.9566	524.552	93.7959	3628.47	100.203	3628.47	99.9148	3628.47	100.341
	898.665	93.6427	525.034	93.7647	3627.05	100.391	3627.05	100.145	3627.05	100.602
	900.594	93.3571	525.516	93.7401	3625.63	100.518	3625.63	100.185	3625.63	100.76
	902.522	93.1818	525.998	93.6989	3624.21	100.533	3624.21	100.076	3624.21	100.769
	904.451	93.1763	526.48	93.6645	3622.8	100.457	3622.8	99.9316	3622.8	100.696
	906.379	93.3777	526.962	93.61	3621.38	100.347	3621.38	99.8308	3621.38	100.606
	908.308	93.7651	527.444	93.5556	3619.96	100.284	3619.96	99.8224	3619.96	100.547
	910.236	94.2801	527.927	93.4728	3618.54	100.308	3618.54	99.8764	3618.54	100.535
	912.165	94.8244	528.409	93.3833	3617.13	100.354	3617.13	99.8908	3617.13	100.54
	914.093	95.3059	528.891	93.2612	3615.71	100.358	3615.71	99.8332	3615.71	100.534
	916.022	95.6474	529.373	93.1324	3614.29	100.34	3614.29	99.7624	3614.29	100.536
	917.95	95.8147	529.855	92.9749	3612.88	100.347	3612.88	99.7144	3612.88	100.556
	919.879	95.802	530.337	92.8192	3611.46	100.373	3611.46	99.6712	3611.46	100.574
	921.807	95.6341	530.819	92.6475	3610.04	100.391	3610.04	99.6388	3610.04	100.583
	923.736	95.3401	531.301	92.4956	3608.62	100.413	3608.62	99.6568	3608.62	100.622
	925.664	94.9564	531.783	92.3512	3607.21	100.468	3607.21	99.7144	3607.21	100.716
	927.592	94.5097	532.266	92.2558	3605.79	100.552	3605.79	99.7528	3605.79	100.836
	929.521	94.0321	532.748	92.1989	3604.37	100.628	3604.37	99.7492	3604.37	100.926
	931.449	93.5487	533.23	92.2191	3602.95	100.676	3602.95	99.7348	3602.95	100.966
	933.378	93.0928	533.712	92.2954	3601.54	100.703	3601.54	99.748	3601.54	100.973
	935.306	92.6816	534.194	92.4496	3600.12	100.718	3600.12	99.7792	3600.12	100.97
	937.235	92.3243	534.676	92.643	3598.7	100.703	3598.7	99.7792	3598.7	100.946
	939.163	91.9923	535.158	92.8818	3597.28	100.658	3597.28	99.7276	3597.28	100.895
	941.092	91.6392	535.64	93.1209	3595.87	100.595	3595.87	99.6532	3595.87	100.845
	943.02	91.1896	536.123	93.3663	3594.45	100.532	3594.45	99.592	3594.45	100.824
	944.949	90.5842	536.605	93.5812	3593.03	100.464	3593.03	99.5272	3593.03	100.812
	946.877	89.7784	537.087	93.781	3591.61	100.382	3591.61	99.418	3591.61	100.766
	948.806	88.7871	537.569	93.9406	3590.2	100.289	3590.2	99.274	3590.2	100.682
	950.734	87.6656	538.051	94.0828	3588.78	100.23	3588.78	99.1816	3588.78	100.618
	952.663	86.5378	538.533	94.1895	3587.36	100.26	3587.36	99.2212	3587.36	100.64
	954.591	85.5517	539.015	94.286	3585.95	100.379	3585.95	99.3388	3585.95	100.738
	956.519	84.8927	539.497	94.3556	3584.53	100.518	3584.53	99.4192	3584.53	100.85
	958.448	84.7111	539.98	94.4231	3583.11	100.619	3583.11	99.4408	3583.11	100.955
	960.376	85.121	540.462	94.4713	3581.69	100.67	3581.69	99.454	3581.69	101.057
	962.305	86.1226	540.944	94.5232	3580.28	100.676	3580.28	99.4756	3580.28	101.138
	964.233	87.6284	541.426	94.5604	3578.86	100.656	3578.86	99.484	3578.86	101.16
	966.162	89.4419	541.908	94.6036	3577.44	100.632	3577.44	99.4588	3577.44	101.133
	968.09	91.3414	542.39	94.6334	3576.02	100.623	3576.02	99.4	3576.02	101.104
	970.019	93.1055	542.872	94.6695	3574.61	100.629	3574.61	99.3268	3574.61	101.103
	971.947	94.5863	543.355	94.693	3573.19	100.628	3573.19	99.2452	3573.19	101.097
	973.876	95.7069	543.837	94.724	3571.77	100.574	3571.77	99.136	3571.77	101.014
	975.804	96.471	544.319	94.7446	3570.35	100.449	3570.35	98.9896	3570.35	100.836
	977.733	96.9255	544.801	94.7752	3568.94	100.284	3568.94	98.86	3568.94	100.632
	979.661	97.1413	545.283	94.7974	3567.52	100.161	3567.52	98.842	3567.52	100.528
	981.59	97.1783	545.765	94.8299	3566.1	100.143	3566.1	98.9272	3566.1	100.587
	983.518	97.0754	546.247	94.853	3564.68	100.208	3564.68	98.9848	3564.68	100.727
	985.447	96.8392	546.729	94.8841	3563.27	100.289	3563.27	98.9536	3563.27	100.842
	987.375	96.4572	547.212	94.9037	3561.85	100.364	3561.85	98.908	3561.85	100.911
	989.303	95.9069	547.694	94.9301	3560.43	100.442	3560.43	98.9224	3560.43	100.972
	991.232	95.1815	548.176	94.9455	3559.02	100.52	3559.02	98.9716	3559.02	101.048
	993.16	94.2934	548.658	94.9687	3557.6	100.562	3557.6	98.9728	3557.6	101.106
	995.089	93.29	549.14	94.9816	3556.18	100.54	3556.18	98.902	3556.18	101.103
	997.017	92.2356	549.622	95.0016	3554.76	100.464	3554.76	98.806	3554.76	101.039
	998.946	91.2133	550.104	95.0088	3553.35	100.378	3553.35	98.728	3553.35	100.973
	1000.87	90.2892	550.586	95.0183	3551.93	100.324	3551.93	98.6716	3551.93	100.956
	1002.8	89.5138	551.068	95.0096	3550.51	100.299	3550.51	98.6212	3550.51	100.977
	1004.73	88.8873	551.551	94.9983	3549.09	100.263	3549.09	98.5732	3549.09	100.979
	1006.66	88.3838	552.033	94.9658	3547.68	100.196	3547.68	98.5372	3547.68	100.937
	1008.59	87.9368	552.515	94.9306	3546.26	100.142	3546.26	98.5252	3546.26	100.893
	1010.52	87.4875	552.997	94.8771	3544.84	100.162	3544.84	98.5384	3544.84	100.902
	1012.45	86.9764	553.479	94.8268	3543.42	100.252	3543.42	98.5624	3543.42	100.968
	1014.37	86.387	553.961	94.7666	3542.01	100.338	3542.01	98.5672	3542.01	101.036
	1016.3	85.7204	554.443	94.7199	3540.59	100.364	3540.59	98.5288	3540.59	101.062
	1018.23	85.0251	554.926	94.6744	3539.17	100.328	3539.17	98.4496	3539.17	101.054
	1020.16	84.3564	555.408	94.6533	3537.75	100.278	3537.75	98.362	3537.75	101.037
	1022.09	83.8015	555.89	94.6423	3536.34	100.251	3536.34	98.2948	3536.34	101.016
	1024.02	83.4318	556.372	94.6606	3534.92	100.241	3534.92	98.2456	3534.92	100.978
	1025.94	83.3264	556.854	94.6888	3533.5	100.227	3533.5	98.1916	3533.5	100.912
	1027.87	83.519	557.336	94.7399	3532.09	100.198	3532.09	98.1364	3532.09	100.836
	1029.8	84.025	557.818	94.7899	3530.67	100.161	3530.67	98.1076	3530.67	100.778
	1031.73	84.7989	558.3	94.849	3529.25	100.128	3529.25	98.1064	3529.25	100.75
	1033.66	85.7795	558.783	94.8936	3527.83	100.104	3527.83	98.092	3527.83	100.75
	1035.59	86.8711	559.265	94.9359	3526.42	100.073	3526.42	98.0248	3526.42	100.757
	1037.52	87.9989	559.747	94.9559	3525	100.037	3525	97.9336	3525	100.768
	1039.44	89.0916	560.229	94.9691	3523.58	100.022	3523.58	97.8832	3523.58	100.802
	1041.37	90.1176	560.711	94.9588	3522.16	100.046	3522.16	97.8928	3522.16	100.874
	1043.3	91.0535	561.193	94.9427	3520.75	100.089	3520.75	97.9192	3520.75	100.959
	1045.23	91.9007	561.675	94.9058	3519.33	100.119	3519.33	97.9156	3519.33	101.018
	1047.16	92.6538	562.157	94.8677	3517.91	100.122	3517.91	97.8784	3517.91	101.032
	1049.09	93.3168	562.639	94.8155	3516.49	100.095	3516.49	97.8256	3516.49	101.013
	1051.01	93.8831	563.122	94.7716	3515.08	100.04	3515.08	97.7716	3515.08	100.977
	1052.94	94.3533	563.604	94.7251	3513.66	99.9748	3513.66	97.726	3513.66	100.94
	1054.87	94.7216	564.086	94.6995	3512.24	99.9232	3512.24	97.6996	3512.24	100.91
	1056.8	94.9885	564.568	94.6825	3510.82	99.898	3510.82	97.6864	3510.82	100.884
	1058.73	95.1478	565.05	94.6936	3509.41	99.8956	3509.41	97.6612	3509.41	100.862
	1060.66	95.1988	565.532	94.7155	3507.99	99.8944	3507.99	97.6024	3507.99	100.844
	1062.59	95.1394	566.014	94.7621	3506.57	99.8752	3506.57	97.5184	3506.57	100.828
	1064.51	94.9825	566.496	94.8126	3505.16	99.8476	3505.16	97.4344	3505.16	100.816
	1066.44	94.7504	566.979	94.8787	3503.74	99.8404	3503.74	97.3744	3503.74	100.82
	1068.37	94.4841	567.461	94.9398	3502.32	99.8608	3502.32	97.3504	3502.32	100.848
	1070.3	94.2237	567.943	95.0087	3500.9	99.8752	3500.9	97.3504	3500.9	100.888
	1072.23	94.0019	568.425	95.0669	3499.49	99.8548	3499.49	97.3492	3499.49	100.91
	1074.16	93.8122	568.907	95.1285	3498.07	99.814	3498.07	97.324	3498.07	100.905
	1076.08	93.6084	569.389	95.1767	3496.65	99.7972	3496.65	97.2784	3496.65	100.893
	1078.01	93.2962	569.871	95.2262	3495.23	99.8164	3495.23	97.2424	3495.23	100.907
	1079.94	92.7716	570.354	95.261	3493.82	99.8536	3493.82	97.2412	3493.82	100.948
	1081.87	91.9441	570.836	95.2966	3492.4	99.8872	3492.4	97.2568	3492.4	100.983
	1083.8	90.7859	571.318	95.3181	3490.98	99.9016	3490.98	97.2532	3490.98	100.982
	1085.73	89.3377	571.8	95.3415	3489.56	99.886	3489.56	97.2196	3489.56	100.946
	1087.65	87.7301	572.282	95.3528	3488.15	99.8452	3488.15	97.1716	3488.15	100.905
	1089.58	86.1521	572.764	95.368	3486.73	99.8104	3486.73	97.1188	3486.73	100.883
	1091.51	84.8485	573.246	95.3728	3485.31	99.7936	3485.31	97.0468	3485.31	100.875
	1093.44	84.0468	573.728	95.3822	3483.89	99.7732	3483.89	96.9616	3483.89	100.854
	1095.37	83.9215	574.21	95.3817	3482.48	99.7252	3482.48	96.8884	3482.48	100.808
	1097.3	84.4988	574.693	95.3861	3481.06	99.6592	3481.06	96.838	3481.06	100.746
	1099.23	85.6606	575.175	95.381	3479.64	99.5968	3479.64	96.796	3479.64	100.698
	1101.15	87.146	575.657	95.3819	3478.23	99.5512	3478.23	96.7552	3478.23	100.686
	1103.08	88.6625	576.139	95.3744	3476.81	99.5356	3476.81	96.7324	3476.81	100.71
	1105.01	89.9406	576.621	95.3736	3475.39	99.5428	3475.39	96.7252	3475.39	100.74
	1106.94	90.8097	577.103	95.3648	3473.97	99.5452	3473.97	96.6976	3473.97	100.734
	1108.87	91.18	577.585	95.3621	3472.56	99.52	3472.56	96.6316	3472.56	100.685
	1110.8	91.0409	578.067	95.3505	3471.14	99.4828	3471.14	96.5476	3471.14	100.634
	1112.72	90.4115	578.55	95.3446	3469.72	99.4576	3469.72	96.4828	3469.72	100.612
	1114.65	89.3356	579.032	95.3305	3468.3	99.4444	3468.3	96.448	3468.3	100.619
	1116.58	87.852	579.514	95.324	3466.89	99.418	3466.89	96.4144	3466.89	100.62
	1118.51	86.0139	579.996	95.3122	3465.47	99.3628	3465.47	96.3496	3465.47	100.583
	1120.44	83.8696	580.478	95.3107	3464.05	99.2896	3464.05	96.262	3464.05	100.499
	1122.37	81.4944	580.96	95.3052	3462.63	99.2296	3462.63	96.196	3462.63	100.392
	1124.3	78.9658	581.442	95.3094	3461.22	99.2044	3461.22	96.1768	3461.22	100.301
	1126.22	76.3996	581.924	95.307	3459.8	99.202	3459.8	96.172	3459.8	100.238
	1128.15	73.9186	582.407	95.3106	3458.38	99.1888	3458.38	96.136	3458.38	100.188
	1130.08	71.6887	582.889	95.3042	3456.96	99.136	3456.96	96.058	3456.96	100.142
	1132.01	69.8675	583.371	95.3021	3455.55	99.052	3455.55	95.968	3455.55	100.096
	1133.94	68.6185	583.853	95.2903	3454.13	98.9812	3454.13	95.9032	3454.13	100.06
	1135.87	68.0319	584.335	95.2846	3452.71	98.95	3452.71	95.8648	3452.71	100.04
	1137.8	68.1411	584.817	95.272	3451.3	98.9356	3451.3	95.8108	3451.3	100.024
	1139.72	68.8687	585.299	95.2679	3449.88	98.8924	3449.88	95.716	3449.88	99.9904
	1141.65	70.0956	585.781	95.2584	3448.46	98.8264	3448.46	95.6044	3448.46	99.934
	1143.58	71.653	586.264	95.2574	3447.04	98.7844	3447.04	95.5288	3447.04	99.8824
	1145.51	73.415	586.746	95.2497	3445.63	98.7928	3445.63	95.5072	3445.63	99.85
	1147.44	75.2795	587.228	95.2487	3444.21	98.8192	3444.21	95.506	3444.21	99.8236
	1149.37	77.2217	587.71	95.2392	3442.79	98.8204	3442.79	95.4952	3442.79	99.7924
	1151.3	79.232	588.192	95.2351	3441.37	98.7976	3441.37	95.4688	3441.37	99.7768
	1153.22	81.3329	588.674	95.222	3439.96	98.776	3439.96	95.4436	3439.96	99.7984
	1155.15	83.5097	589.156	95.2143	3438.54	98.7688	3438.54	95.4316	3438.54	99.8344
	1157.08	85.7331	589.638	95.1982	3437.12	98.7616	3437.12	95.434	3437.12	99.8464
	1159.01	87.9251	590.12	95.1886	3435.7	98.734	3435.7	95.4328	3435.7	99.82
	1160.94	90.0048	590.603	95.1721	3434.29	98.6884	3434.29	95.4088	3434.29	99.7768
	1162.87	91.8832	591.085	95.1637	3432.87	98.6524	3432.87	95.3608	3432.87	99.7504
	1164.79	93.5038	591.567	95.15	3431.45	98.6512	3431.45	95.3092	3431.45	99.754
	1166.72	94.8322	592.049	95.1459	3430.03	98.6788	3430.03	95.2792	3430.03	99.7792
	1168.65	95.8699	592.531	95.1372	3428.62	98.6992	3428.62	95.2672	3428.62	99.8032
	1170.58	96.6352	593.013	95.1378	3427.2	98.6836	3427.2	95.2468	3427.2	99.8116
	1172.51	97.1623	593.495	95.1328	3425.78	98.6416	3425.78	95.2084	3425.78	99.814
	1174.44	97.4861	593.977	95.1355	3424.37	98.608	3424.37	95.1664	3424.37	99.8236
	1176.37	97.6425	594.46	95.1311	3422.95	98.5984	3422.95	95.1436	3422.95	99.838
	1178.29	97.6625	594.942	95.1328	3421.53	98.6032	3421.53	95.1304	3421.53	99.85
	1180.22	97.5761	595.424	95.1263	3420.11	98.602	3420.11	95.1028	3420.11	99.8548
	1182.15	97.4113	595.906	95.1251	3418.7	98.5852	3418.7	95.0596	3418.7	99.8584
	1184.08	97.1995	596.388	95.1151	3417.28	98.5636	3417.28	95.0176	3417.28	99.8608
	1186.01	96.9733	596.87	95.1101	3415.86	98.5564	3415.86	94.9948	3415.86	99.8596
	1187.94	96.7707	597.352	95.0957	3414.44	98.572	3414.44	94.9852	3414.44	99.8596
	1189.86	96.6279	597.835	95.0859	3413.03	98.5972	3413.03	94.9732	3413.03	99.8728
	1191.79	96.5795	598.317	95.0665	3411.61	98.6116	3411.61	94.948	3411.61	99.8908
	1193.72	96.6457	598.799	95.0516	3410.19	98.608	3410.19	94.9072	3410.19	99.8944
	1195.65	96.8298	599.281	95.0273	3408.77	98.6056	3408.77	94.8724	3408.77	99.8788
	1197.58	97.1098	599.763	95.0082	3407.36	98.6272	3407.36	94.8664	3407.36	99.874
	1199.51	97.4452	600.245	94.9808	3405.94	98.668	3405.94	94.8868	3405.94	99.9124
	1201.43	97.7828	600.727	94.9601	3404.52	98.698	3404.52	94.8976	3404.52	99.982
	1203.36	98.0752	601.209	94.933	3403.1	98.6896	3403.1	94.876	3403.1	100.024
	1205.29	98.2912	601.692	94.9143	3401.69	98.6464	3401.69	94.8352	3401.69	100.002
	1207.22	98.4249	602.174	94.8908	3400.27	98.5948	3400.27	94.804	3400.27	99.9424
	1209.15	98.491	602.656	94.8766	3398.85	98.5672	3398.85	94.7956	3398.85	99.8992
	1211.08	98.5164	603.138	94.8573	3397.44	98.5708	3397.44	94.7992	3397.44	99.8872
	1213.01	98.5259	603.62	94.8462	3396.02	98.5888	3396.02	94.7968	3396.02	99.8812
	1214.93	98.5335	604.102	94.8281	3394.6	98.6008	3394.6	94.7872	3394.6	99.8752
	1216.86	98.5387	604.584	94.8157	3393.18	98.6008	3393.18	94.7788	3393.18	99.8884
	1218.79	98.532	605.066	94.7942	3391.77	98.5924	3391.77	94.7788	3391.77	99.928
	1220.72	98.5018	605.548	94.7772	3390.35	98.5888	3390.35	94.7836	3390.35	99.97
	1222.65	98.4411	606.031	94.7507	3388.93	98.6032	3388.93	94.7896	3388.93	99.9928
	1224.58	98.3458	606.513	94.7291	3387.51	98.6404	3387.51	94.7956	3387.51	100.002
	1226.51	98.2087	606.995	94.6987	3386.1	98.6776	3386.1	94.792	3386.1	100.007
	1228.43	98.0103	607.477	94.6734	3384.68	98.6848	3384.68	94.7692	3384.68	100.004
	1230.36	97.7173	607.959	94.6388	3383.26	98.6608	3383.26	94.7308	3383.26	99.982
	1232.29	97.2878	608.441	94.6085	3381.84	98.6332	3381.84	94.6936	3381.84	99.9496
	1234.22	96.6912	608.923	94.5683	3380.43	98.626	3380.43	94.6768	3380.43	99.9232
	1236.15	95.9249	609.405	94.5323	3379.01	98.6248	3379.01	94.6828	3379.01	99.9112
	1238.08	95.0328	609.888	94.4873	3377.59	98.6032	3377.59	94.6984	3377.59	99.9148
	1240	94.101	610.37	94.4486	3376.17	98.5588	3376.17	94.7032	3376.17	99.9424
	1241.93	93.2512	610.852	94.4033	3374.76	98.5156	3374.76	94.6876	3374.76	99.982
	1243.86	92.6043	611.334	94.3666	3373.34	98.4928	3373.34	94.6612	3373.34	100.01
	1245.79	92.2553	611.816	94.3244	3371.92	98.4952	3371.92	94.6444	3371.92	100.018
	1247.72	92.2315	612.298	94.2912	3370.51	98.512	3370.51	94.6468	3370.51	100.02
	1249.65	92.4918	612.78	94.2518	3369.09	98.5216	3369.09	94.6492	3369.09	100.023
	1251.58	92.9284	613.263	94.2201	3367.67	98.5168	3367.67	94.6264	3367.67	100.016
	1253.5	93.414	613.745	94.1809	3366.25	98.506	3366.25	94.5952	3366.25	99.994
	1255.43	93.83	614.227	94.1483	3364.84	98.5072	3364.84	94.5976	3364.84	99.9712
	1257.36	94.1038	614.709	94.1075	3363.42	98.524	3363.42	94.6444	3363.42	99.964
	1259.29	94.2025	615.191	94.0728	3362	98.548	3362	94.7008	3362	99.9796
	1261.22	94.1309	615.673	94.0295	3360.58	98.5672	3360.58	94.7272	3360.58	100.006
	1263.15	93.9051	616.155	93.9926	3359.17	98.5732	3359.17	94.7176	3359.17	100.028
	1265.07	93.5495	616.637	93.9483	3357.75	98.5684	3357.75	94.6888	3357.75	100.034
	1267	93.0853	617.12	93.9125	3356.33	98.566	3356.33	94.66	3356.33	100.028
	1268.93	92.5459	617.602	93.8722	3354.91	98.5636	3354.91	94.6408	3354.91	100.017
	1270.86	91.9722	618.084	93.8435	3353.5	98.5588	3353.5	94.6312	3353.5	100.01
	1272.79	91.4243	618.566	93.8126	3352.08	98.5564	3352.08	94.6252	3352.08	100.008
	1274.72	90.959	619.048	93.7941	3350.66	98.5648	3350.66	94.6252	3350.66	100.019
	1276.64	90.6276	619.53	93.7726	3349.24	98.584	3349.24	94.63	3349.24	100.038
	1278.57	90.4467	620.012	93.761	3347.83	98.6056	3347.83	94.6312	3347.83	100.048
	1280.5	90.4077	620.494	93.7432	3346.41	98.6308	3346.41	94.6264	3346.41	100.041
	1282.43	90.4723	620.976	93.7325	3344.99	98.6632	3344.99	94.618	3344.99	100.026
	1284.36	90.608	621.459	93.7135	3343.58	98.6896	3343.58	94.6144	3343.58	100.017
	1286.29	90.7936	621.941	93.7008	3342.16	98.6896	3342.16	94.6144	3342.16	100
	1288.22	91.0432	622.423	93.6798	3340.74	98.6572	3340.74	94.6156	3340.74	99.9736
	1290.14	91.3825	622.905	93.6653	3339.32	98.6188	3339.32	94.63	3339.32	99.964
	1292.07	91.8415	623.387	93.6426	3337.91	98.608	3337.91	94.6744	3337.91	99.9964
	1294	92.4168	623.869	93.626	3336.49	98.6284	3336.49	94.7308	3336.49	100.053
	1295.93	93.0717	624.351	93.6	3335.07	98.6644	3335.07	94.7596	3335.07	100.094
	1297.86	93.7295	624.833	93.5784	3333.65	98.7028	3333.65	94.7488	3333.65	100.102
	1299.79	94.3049	625.316	93.5456	3332.24	98.7412	3332.24	94.7212	3332.24	100.089
	1301.71	94.7156	625.798	93.5149	3330.82	98.764	3330.82	94.696	3330.82	100.065
	1303.64	94.9029	626.28	93.4698	3329.4	98.7604	3329.4	94.6672	3329.4	100.035
	1305.57	94.8196	626.762	93.423	3327.98	98.7292	3327.98	94.6228	3327.98	100.005
	1307.5	94.4254	627.244	93.3576	3326.57	98.6848	3326.57	94.5772	3326.57	99.982
	1309.43	93.6714	627.726	93.2864	3325.15	98.6584	3325.15	94.5604	3325.15	99.9748
	1311.36	92.512	628.208	93.1943	3323.73	98.662	3323.73	94.5784	3323.73	99.982
	1313.29	90.915	628.691	93.0975	3322.31	98.6788	3322.31	94.6072	3322.31	99.9808
	1315.21	88.8977	629.173	92.9853	3320.9	98.6728	3320.9	94.6204	3320.9	99.952
	1317.14	86.5363	629.655	92.8796	3319.48	98.6392	3319.48	94.6216	3319.48	99.9064
	1319.07	83.9886	630.137	92.7744	3318.06	98.6044	3318.06	94.6264	3318.06	99.8824
	1321	81.4648	630.619	92.695	3316.64	98.5876	3316.64	94.6336	3316.64	99.8956
	1322.93	79.2179	631.101	92.6358	3315.23	98.5792	3315.23	94.6168	3315.23	99.9184
	1324.86	77.4678	631.583	92.62	3313.81	98.5696	3313.81	94.5748	3313.81	99.9076
	1326.79	76.3638	632.065	92.6367	3312.39	98.5672	3312.39	94.5352	3312.39	99.8608
	1328.71	75.9055	632.548	92.7018	3310.98	98.5888	3310.98	94.5352	3310.98	99.8284
	1330.64	75.9728	633.03	92.7958	3309.56	98.6368	3309.56	94.5832	3309.56	99.8512
	1332.57	76.3568	633.512	92.9259	3308.14	98.686	3308.14	94.6516	3308.14	99.9076
	1334.5	76.8889	633.994	93.0665	3306.72	98.7064	3306.72	94.6996	3306.72	99.9448
	1336.43	77.4882	634.476	93.2204	3305.31	98.7028	3305.31	94.7092	3305.31	99.9508
	1338.36	78.2173	634.958	93.3625	3303.89	98.6992	3303.89	94.6828	3303.89	99.9448
	1340.28	79.2066	635.44	93.4983	3302.47	98.7064	3302.47	94.648	3302.47	99.9256
	1342.21	80.5987	635.922	93.6082	3301.05	98.7124	3301.05	94.6432	3301.05	99.8944
	1344.14	82.428	636.404	93.704	3299.64	98.7256	3299.64	94.6924	3299.64	99.8836
	1346.07	84.6045	636.887	93.7727	3298.22	98.7604	3298.22	94.7728	3298.22	99.9256
	1348	86.9091	637.369	93.8304	3296.8	98.8084	3296.8	94.8292	3296.8	99.9916
	1349.93	89.0929	637.851	93.8673	3295.38	98.8288	3295.38	94.8268	3295.38	100.025
	1351.86	90.9357	638.333	93.9002	3293.97	98.7928	3293.97	94.7824	3293.97	100.016
	1353.78	92.312	638.815	93.9188	3292.55	98.7208	3292.55	94.7404	3292.55	99.9964
	1355.71	93.1776	639.297	93.9384	3291.13	98.668	3291.13	94.7428	3291.13	100.004
	1357.64	93.5538	639.779	93.9471	3289.71	98.6764	3289.71	94.786	3289.71	100.034
	1359.57	93.4826	640.261	93.9592	3288.3	98.7376	3288.3	94.8316	3288.3	100.062
	1361.5	93.0155	640.744	93.9622	3286.88	98.806	3286.88	94.8424	3286.88	100.083
	1363.43	92.2047	641.226	93.9701	3285.46	98.8492	3285.46	94.8232	3285.46	100.108
	1365.35	91.1288	641.708	93.9702	3284.05	98.8576	3284.05	94.81	3284.05	100.138
	1367.28	89.901	642.19	93.9762	3282.63	98.848	3282.63	94.8184	3282.63	100.156
	1369.21	88.6883	642.672	93.9749	3281.21	98.8372	3281.21	94.8388	3281.21	100.155
	1371.14	87.6841	643.154	93.9793	3279.79	98.8324	3279.79	94.8568	3279.79	100.151
	1373.07	87.0855	643.636	93.9758	3278.38	98.8228	3278.38	94.8556	3278.38	100.142
	1375	87.0237	644.119	93.9768	3276.96	98.8024	3276.96	94.8328	3276.96	100.115
	1376.92	87.5317	644.601	93.9685	3275.54	98.7844	3275.54	94.8112	3275.54	100.08
	1378.85	88.5058	645.083	93.9632	3274.12	98.7796	3274.12	94.7992	3274.12	100.06
	1380.78	89.7505	645.565	93.9471	3272.71	98.7808	3272.71	94.7788	3272.71	100.047
	1382.71	91.0273	646.047	93.9328	3271.29	98.776	3271.29	94.7356	3271.29	100.025
	1384.64	92.1418	646.529	93.9073	3269.87	98.7808	3269.87	94.7044	3269.87	100.011
	1386.57	92.975	647.011	93.8846	3268.45	98.8252	3268.45	94.732	3268.45	100.036
	1388.5	93.5015	647.493	93.8541	3267.04	98.9044	3267.04	94.8124	3267.04	100.1
	1390.42	93.7545	647.976	93.8322	3265.62	98.9836	3265.62	94.8904	3265.62	100.162
	1392.35	93.8006	648.458	93.81	3264.2	99.0328	3264.2	94.9276	3264.2	100.184
	1394.28	93.7031	648.94	93.8043	3262.78	99.0592	3262.78	94.9384	3262.78	100.162
	1396.21	93.5155	649.422	93.8046	3261.37	99.0676	3261.37	94.9516	3261.37	100.122
	1398.14	93.2739	649.904	93.8242	3259.95	99.0496	3259.95	94.9684	3259.95	100.092
	1400.07	93.0131	650.386	93.8482	3258.53	99.0052	3258.53	94.9648	3258.53	100.086
	1401.99	92.7631	650.868	93.8862	3257.12	98.9644	3257.12	94.9312	3257.12	100.108
	1403.92	92.5576	651.35	93.921	3255.7	98.9464	3255.7	94.8988	3255.7	100.157
	1405.85	92.417	651.832	93.9615	3254.28	98.9404	3254.28	94.9	3254.28	100.21
	1407.78	92.3512	652.315	93.9919	3252.86	98.9308	3252.86	94.9288	3252.86	100.235
	1409.71	92.3478	652.797	94.0231	3251.45	98.9176	3251.45	94.9504	3251.45	100.221
	1411.64	92.3861	653.279	94.0414	3250.03	98.9116	3250.03	94.9444	3250.03	100.191
	1413.57	92.4363	653.761	94.0588	3248.61	98.9296	3248.61	94.9252	3248.61	100.172
	1415.49	92.4775	654.243	94.0619	3247.19	98.9788	3247.19	94.924	3247.19	100.172
	1417.42	92.4924	654.725	94.0624	3245.78	99.0448	3245.78	94.9444	3245.78	100.179
	1419.35	92.4725	655.207	94.0467	3244.36	99.0976	3244.36	94.9696	3244.36	100.181
	1421.28	92.4005	655.689	94.0266	3242.94	99.118	3242.94	94.99	3242.94	100.192
	1423.21	92.252	656.172	93.9896	3241.52	99.1084	3241.52	95.0032	3241.52	100.217
	1425.14	91.9858	656.654	93.9499	3240.11	99.0832	3240.11	95.0008	3240.11	100.234
	1427.07	91.563	657.136	93.8972	3238.69	99.052	3238.69	94.9756	3238.69	100.216
	1428.99	90.9516	657.618	93.848	3237.27	99.0172	3237.27	94.93	3237.27	100.168
	1430.92	90.1511	658.1	93.7938	3235.85	98.968	3235.85	94.8688	3235.85	100.118
	1432.85	89.1887	658.582	93.7518	3234.44	98.9056	3234.44	94.7992	3234.44	100.086
	1434.78	88.1294	659.064	93.7135	3233.02	98.8516	3233.02	94.7536	3233.02	100.082
	1436.71	87.0478	659.547	93.6952	3231.6	98.8312	3231.6	94.7704	3231.6	100.098
	1438.64	86.0206	660.029	93.6856	3230.19	98.8468	3230.19	94.8328	3230.19	100.121
	1440.57	85.0891	660.511	93.6973	3228.77	98.8888	3228.77	94.894	3228.77	100.134
	1442.49	84.27	660.993	93.7149	3227.35	98.9452	3227.35	94.9264	3227.35	100.14
	1444.42	83.5476	661.475	93.7472	3225.93	99.0052	3225.93	94.9384	3225.93	100.148
	1446.35	82.9156	661.957	93.7763	3224.52	99.046	3224.52	94.9372	3224.52	100.162
	1448.28	82.3806	662.439	93.8102	3223.1	99.0604	3223.1	94.9288	3223.1	100.181
	1450.21	81.9978	662.921	93.8322	3221.68	99.064	3221.68	94.936	3221.68	100.206
	1452.13	81.8467	663.404	93.8529	3220.26	99.076	3220.26	94.9768	3220.26	100.241
	1454.06	82.0288	663.886	93.8598	3218.85	99.0988	3218.85	95.0272	3218.85	100.274
	1455.99	82.5997	664.368	93.8666	3217.43	99.1132	3217.43	95.0368	3217.43	100.278
	1457.92	83.5494	664.85	93.8628	3216.01	99.1096	3216.01	94.9984	3216.01	100.246
	1459.85	84.7721	665.332	93.8627	3214.59	99.0964	3214.59	94.9552	3214.59	100.21
	1461.78	86.1282	665.814	93.8544	3213.18	99.088	3213.18	94.9516	3213.18	100.214
	1463.71	87.4808	666.296	93.8502	3211.76	99.0868	3211.76	94.9816	3211.76	100.254
	1465.63	88.7501	666.778	93.8362	3210.34	99.0976	3210.34	95.0212	3210.34	100.3
	1467.56	89.8946	667.26	93.8237	3208.92	99.1216	3208.92	95.0632	3208.92	100.325
	1469.49	90.9064	667.743	93.8003	3207.51	99.1564	3207.51	95.1076	3207.51	100.328
	1471.42	91.7755	668.225	93.7818	3206.09	99.1912	3206.09	95.1472	3206.09	100.322
	1473.35	92.494	668.707	93.7603	3204.67	99.2164	3204.67	95.1652	3204.67	100.322
	1475.28	93.0495	669.189	93.7513	3203.26	99.2296	3203.26	95.158	3203.26	100.337
	1477.2	93.4473	669.671	93.7423	3201.84	99.232	3201.84	95.1328	3201.84	100.364
	1479.13	93.7059	670.153	93.7432	3200.42	99.2284	3200.42	95.104	3200.42	100.384
	1481.06	93.8629	670.635	93.7392	3199	99.2284	3199	95.0836	3199	100.392
	1482.99	93.9562	671.117	93.7413	3197.59	99.2416	3197.59	95.0812	3197.59	100.395
	1484.92	94.0213	671.6	93.7363	3196.17	99.2524	3196.17	95.0992	3196.17	100.406
	1486.85	94.0764	672.082	93.7364	3194.75	99.2392	3194.75	95.1256	3194.75	100.424
	1488.78	94.1258	672.564	93.7293	3193.33	99.196	3193.33	95.1424	3193.33	100.434
	1490.7	94.1543	673.046	93.7275	3191.92	99.16	3191.92	95.146	3191.92	100.431
	1492.63	94.1381	673.528	93.7183	3190.5	99.1636	3190.5	95.1436	3190.5	100.433
	1494.56	94.0451	674.01	93.7134	3189.08	99.2068	3189.08	95.1604	3189.08	100.46
	1496.49	93.848	674.492	93.6994	3187.66	99.262	3187.66	95.2108	3187.66	100.51
	1498.42	93.5216	674.975	93.6881	3186.25	99.304	3186.25	95.2852	3186.25	100.556
	1500.35	93.0555	675.457	93.667	3184.83	99.328	3184.83	95.3464	3184.83	100.575
	1502.28	92.4537	675.939	93.6487	3183.41	99.34	3183.41	95.3752	3183.41	100.574
	1504.2	91.7542	676.421	93.6216	3181.99	99.3592	3181.99	95.3884	3181.99	100.574
	1506.13	91.0276	676.903	93.5987	3180.58	99.3892	3180.58	95.4112	3180.58	100.592
	1508.06	90.3801	677.385	93.5679	3179.16	99.4216	3179.16	95.4292	3179.16	100.63
	1509.99	89.9205	677.867	93.5412	3177.74	99.4324	3177.74	95.4172	3177.74	100.672
	1511.92	89.7397	678.349	93.5056	3176.33	99.406	3176.33	95.3776	3176.33	100.689
	1513.85	89.8757	678.832	93.4732	3174.91	99.3568	3174.91	95.3488	3174.91	100.678
	1515.78	90.3182	679.314	93.4315	3173.49	99.3232	3173.49	95.3692	3173.49	100.667
	1517.7	91.0001	679.796	93.3938	3172.07	99.3412	3172.07	95.4364	3172.07	100.683
	1519.63	91.8209	680.278	93.3489	3170.66	99.4036	3170.66	95.5168	3170.66	100.726
	1521.56	92.6554	680.76	93.3106	3169.24	99.4744	3169.24	95.5816	3169.24	100.773
	1523.49	93.3955	681.242	93.2672	3167.82	99.52	3167.82	95.6116	3167.82	100.8
	1525.42	93.972	681.724	93.2318	3166.4	99.5296	3166.4	95.608	3166.4	100.805
	1527.35	94.3742	682.206	93.1919	3164.99	99.5236	3164.99	95.5912	3164.99	100.791
	1529.27	94.6301	682.688	93.1603	3163.57	99.5344	3163.57	95.5972	3163.57	100.776
	1531.2	94.7867	683.171	93.1252	3162.15	99.5704	3162.15	95.638	3162.15	100.774
	1533.13	94.8832	683.653	93.1002	3160.73	99.6064	3160.73	95.6836	3160.73	100.785
	1535.06	94.9467	684.135	93.0736	3159.32	99.6232	3159.32	95.7028	3159.32	100.802
	1536.99	94.9866	684.617	93.0581	3157.9	99.6232	3157.9	95.686	3157.9	100.815
	1538.92	95.0068	685.099	93.0397	3156.48	99.6088	3156.48	95.6452	3156.48	100.815
	1540.85	95.0088	685.581	93.029	3155.06	99.5752	3155.06	95.5876	3155.06	100.791
	1542.77	95.0023	686.063	93.0104	3153.65	99.538	3153.65	95.5348	3153.65	100.745
	1544.7	94.9969	686.545	92.9943	3152.23	99.5284	3152.23	95.524	3152.23	100.7
	1546.63	95.0022	687.028	92.967	3150.81	99.5584	3150.81	95.5756	3150.81	100.683
	1548.56	95.0181	687.51	92.9411	3149.4	99.6112	3149.4	95.6632	3149.4	100.701
	1550.49	95.041	687.992	92.9047	3147.98	99.6484	3147.98	95.7352	3147.98	100.732
	1552.42	95.062	688.474	92.8716	3146.56	99.6592	3146.56	95.764	3146.56	100.757
	1554.34	95.0777	688.956	92.8289	3145.14	99.6616	3145.14	95.7676	3145.14	100.781
	1556.27	95.0886	689.438	92.7885	3143.73	99.6772	3143.73	95.7796	3143.73	100.816
	1558.2	95.1052	689.92	92.7351	3142.31	99.6904	3142.31	95.8048	3142.31	100.839
	1560.13	95.1384	690.403	92.6792	3140.89	99.6736	3140.89	95.8216	3140.89	100.823
	1562.06	95.1972	690.885	92.6046	3139.47	99.6364	3139.47	95.8192	3139.47	100.786
	1563.99	95.2789	691.367	92.5215	3138.06	99.6208	3138.06	95.818	3138.06	100.764
	1565.91	95.3761	691.849	92.4135	3136.64	99.634	3136.64	95.8288	3136.64	100.762
	1567.84	95.4778	692.331	92.2896	3135.22	99.6424	3135.22	95.8432	3135.22	100.754
	1569.77	95.5785	692.813	92.1317	3133.8	99.6184	3133.8	95.8468	3133.8	100.728
	1571.7	95.6762	693.295	91.9486	3132.39	99.58	3132.39	95.848	3132.39	100.709
	1573.63	95.7755	693.777	91.7238	3130.97	99.562	3130.97	95.8564	3130.97	100.71
	1575.56	95.8796	694.26	91.4729	3129.55	99.5788	3129.55	95.8864	3129.55	100.732
	1577.49	95.9907	694.742	91.1909	3128.13	99.6232	3128.13	95.938	3128.13	100.767
	1579.41	96.1038	695.224	90.9098	3126.72	99.6712	3126.72	95.9836	3126.72	100.803
	1581.34	96.2123	695.706	90.6408	3125.3	99.694	3125.3	95.9776	3125.3	100.812
	1583.27	96.308	696.188	90.4284	3123.88	99.6796	3123.88	95.9032	3123.88	100.781
	1585.2	96.3883	696.67	90.2856	3122.47	99.6388	3122.47	95.8012	3122.47	100.724
	1587.13	96.455	697.152	90.2465	3121.05	99.598	3121.05	95.7388	3121.05	100.677
	1589.06	96.5163	697.634	90.3023	3119.63	99.5788	3119.63	95.7412	3119.63	100.666
	1590.98	96.58	698.116	90.459	3118.21	99.5824	3118.21	95.788	3118.21	100.686
	1592.91	96.6525	698.599	90.681	3116.8	99.5992	3116.8	95.8456	3116.8	100.715
	1594.84	96.7322	699.081	90.9538	3115.38	99.6196	3115.38	95.902	3115.38	100.738
	1596.77	96.8123	699.563	91.2323	3113.96	99.6496	3113.96	95.956	3113.96	100.763
	1598.7	96.88	700.045	91.5029	3112.54	99.6892	3112.54	95.992	3112.54	100.78
	1600.63	96.9249	700.527	91.7315	3111.13	99.7252	3111.13	95.998	3111.13	100.773
	1602.56	96.9394	701.009	91.9195	3109.71	99.7492	3109.71	95.9968	3109.71	100.744
	1604.48	96.9232	701.491	92.0501	3108.29	99.7624	3108.29	96.0172	3108.29	100.733
	1606.41	96.8789	701.973	92.1389	3106.87	99.7756	3106.87	96.0532	3106.87	100.761
	1608.34	96.8107	702.456	92.1795	3105.46	99.7852	3105.46	96.076	3105.46	100.799
	1610.27	96.7187	702.938	92.1936	3104.04	99.7816	3104.04	96.0748	3104.04	100.811
	1612.2	96.6006	703.42	92.1774	3102.62	99.7576	3102.62	96.0676	3102.62	100.79
	1614.13	96.4515	703.902	92.1517	3101.2	99.7216	3101.2	96.0724	3101.2	100.762
	1616.06	96.2713	704.384	92.11	3099.79	99.7012	3099.79	96.0892	3099.79	100.755
	1617.98	96.0653	704.866	92.07	3098.37	99.7144	3098.37	96.112	3098.37	100.768
	1619.91	95.8473	705.348	92.0218	3096.95	99.748	3096.95	96.1396	3096.95	100.792
	1621.84	95.6311	705.83	91.9804	3095.54	99.7744	3095.54	96.1636	3095.54	100.812
	1623.77	95.4273	706.313	91.9338	3094.12	99.778	3094.12	96.16	3094.12	100.806
	1625.7	95.2345	706.795	91.895	3092.7	99.76	3092.7	96.1168	3092.7	100.763
	1627.63	95.0443	707.277	91.8492	3091.28	99.724	3091.28	96.0604	3091.28	100.702
	1629.55	94.8416	707.759	91.8058	3089.87	99.6844	3089.87	96.04	3089.87	100.67
	1631.48	94.6172	708.241	91.7459	3088.45	99.6664	3088.45	96.07	3088.45	100.691
	1633.41	94.3677	708.723	91.6757	3087.03	99.6832	3087.03	96.1132	3087.03	100.744
	1635.34	94.1022	709.205	91.5744	3085.61	99.7156	3085.61	96.1216	3085.61	100.779
	1637.27	93.8323	709.687	91.4485	3084.2	99.7312	3084.2	96.0856	3084.2	100.762
	1639.2	93.571	710.17	91.2795	3082.78	99.7096	3082.78	96.0244	3082.78	100.694
	1641.12	93.3198	710.652	91.0779	3081.36	99.6544	3081.36	95.9596	3081.36	100.601
	1643.05	93.0758	711.134	90.8291	3079.94	99.6088	3079.94	95.9128	3079.94	100.532
	1644.98	92.8291	711.616	90.5478	3078.53	99.6172	3078.53	95.9128	3078.53	100.516
	1646.91	92.5794	712.098	90.221	3077.11	99.6748	3077.11	95.968	3077.11	100.545
	1648.84	92.3351	712.58	89.865	3075.69	99.73	3075.69	96.0484	3075.69	100.582
	1650.77	92.1233	713.062	89.4671	3074.27	99.7456	3074.27	96.1192	3074.27	100.606
	1652.7	91.9712	713.544	89.0452	3072.86	99.736	3072.86	96.1588	3072.86	100.612
	1654.62	91.9025	714.027	88.5872	3071.44	99.7132	3071.44	96.1516	3071.44	100.595
	1656.55	91.9177	714.509	88.1115	3070.02	99.6652	3070.02	96.0868	3070.02	100.545
	1658.48	92.0109	714.991	87.6025	3068.61	99.5944	3068.61	95.998	3068.61	100.469
	1660.41	92.1693	715.473	87.0716	3067.19	99.5368	3067.19	95.9416	3067.19	100.392
	1662.34	92.3929	715.955	86.492	3065.77	99.5212	3065.77	95.9392	3065.77	100.336
	1664.27	92.6837	716.437	85.8661	3064.35	99.532	3064.35	95.9632	3064.35	100.301
	1666.19	93.0518	716.919	85.1656	3062.94	99.5356	3062.94	95.9776	3062.94	100.281
	1668.12	93.4948	717.401	84.408	3061.52	99.5188	3061.52	95.9692	3061.52	100.269
	1670.05	94.0033	717.884	83.5997	3060.1	99.4924	3060.1	95.9392	3060.1	100.24
	1671.98	94.5493	718.366	82.8132	3058.68	99.4564	3058.68	95.8876	3058.68	100.173
	1673.91	95.1047	718.848	82.1178	3057.27	99.4012	3057.27	95.8204	3057.27	100.074
	1675.84	95.6416	719.33	81.6379	3055.85	99.334	3055.85	95.7616	3055.85	99.9796
	1677.77	96.1484	719.812	81.4562	3054.43	99.2668	3054.43	95.7256	3054.43	99.916
	1679.69	96.6202	720.294	81.6553	3053.01	99.2104	3053.01	95.704	3053.01	99.8812
	1681.62	97.061	720.776	82.222	3051.6	99.1768	3051.6	95.692	3051.6	99.8716
	1683.55	97.47	721.258	83.1161	3050.18	99.184	3050.18	95.7052	3050.18	99.8908
	1685.48	97.8454	721.74	84.2155	3048.76	99.2212	3048.76	95.7496	3048.76	99.9376
	1687.41	98.181	722.223	85.415	3047.34	99.256	3047.34	95.8	3047.34	100.002
	1689.34	98.4749	722.705	86.5863	3045.93	99.2764	3045.93	95.83	3045.93	100.079
	1691.27	98.7274	723.187	87.6628	3044.51	99.2992	3044.51	95.8468	3044.51	100.158
	1693.19	98.9465	723.669	88.5818	3043.09	99.346	3043.09	95.8828	3043.09	100.23
	1695.12	99.143	724.151	89.3419	3041.68	99.4144	3041.68	95.9572	3041.68	100.298
	1697.05	99.3272	724.633	89.9357	3040.26	99.4852	3040.26	96.0532	3040.26	100.372
	1698.98	99.5017	725.115	90.3962	3038.84	99.5356	3038.84	96.1288	3038.84	100.443
	1700.91	99.6614	725.597	90.7341	3037.42	99.5452	3037.42	96.1492	3037.42	100.474
	1702.84	99.7956	726.08	90.9853	3036.01	99.5188	3036.01	96.1276	3036.01	100.448
	1704.77	99.8959	726.562	91.1561	3034.59	99.484	3034.59	96.106	3034.59	100.391
	1706.69	99.9598	727.044	91.273	3033.17	99.4672	3033.17	96.1048	3033.17	100.343
	1708.62	99.9918	727.526	91.333	3031.75	99.4708	3031.75	96.1132	3031.75	100.313
	1710.55	100	728.008	91.3544	3030.34	99.4804	3030.34	96.1216	3030.34	100.289
	1712.48	99.9933	728.49	91.3287	3028.92	99.4912	3028.92	96.1324	3028.92	100.263
	1714.41	99.9783	728.972	91.2715	3027.5	99.5008	3027.5	96.1468	3027.5	100.233
	1716.34	99.9581	729.455	91.1735	3026.08	99.5116	3026.08	96.1528	3026.08	100.21
	1718.26	99.9318	729.937	91.0516	3024.67	99.5212	3024.67	96.154	3024.67	100.2
	1720.19	99.8956	730.419	90.9001	3023.25	99.5404	3023.25	96.172	3023.25	100.21
	1722.12	99.8459	730.901	90.7415	3021.83	99.5884	3021.83	96.226	3021.83	100.244
	1724.05	99.7803	731.383	90.5764	3020.41	99.6736	3020.41	96.3052	3020.41	100.308
	1725.98	99.699	731.865	90.4345	3019	99.7828	3019	96.3916	3019	100.403
	1727.91	99.603	732.347	90.3215	3017.58	99.8812	3017.58	96.4696	3017.58	100.511
	1729.84	99.4949	732.829	90.2684	3016.16	99.9472	3016.16	96.5416	3016.16	100.62
	1731.76	99.3771	733.312	90.2756	3014.75	99.9892	3014.75	96.6112	3014.75	100.734
	1733.69	99.2533	733.794	90.3614	3013.33	100.046	3013.33	96.6892	3013.33	100.862
	1735.62	99.1273	734.276	90.508	3011.91	100.142	3011.91	96.7924	3011.91	101.006
	1737.55	99.0037	734.758	90.7141	3010.49	100.275	3010.49	96.9316	3010.49	101.169
	1739.48	98.8872	735.24	90.9458	3009.08	100.426	3009.08	97.1056	3009.08	101.346
	1741.4	98.7826	735.722	91.193	3007.66	100.584	3007.66	97.2928	3007.66	101.529
	1743.33	98.6934	736.204	91.4232	3006.24	100.751	3006.24	97.4812	3006.24	101.712
	1745.26	98.6221	736.686	91.6339	3004.82	100.944	3004.82	97.6888	3004.82	101.925
	1747.19	98.5686	737.169	91.805	3003.41	101.199	3003.41	97.954	3003.41	102.201
	1749.12	98.53	737.651	91.9463	3001.99	101.542	3001.99	98.3032	3001.99	102.554
	1751.05	98.5016	738.133	92.0481	3000.57	101.966	3000.57	98.7196	3000.57	102.963
	1752.98	98.4782	738.615	92.1263	2999.15	102.404	2999.15	99.142	2999.15	103.376
	1754.9	98.4565	739.097	92.1744	2997.74	102.752	2997.74	99.4792	2997.74	103.706
	1756.83	98.4368	739.579	92.2084	2996.32	102.905	2996.32	99.6376	2996.32	103.858
	1758.76	98.4216	740.061	92.2201	2994.9	102.816	2994.9	99.5524	2994.9	103.774
	1760.69	98.415	740.543	92.2233	2993.48	102.519	2993.48	99.25	2993.48	103.475
	1762.62	98.4197	741.026	92.2077	2992.07	102.114	2992.07	98.8456	2992.07	103.071
	1764.55	98.4359	741.508	92.1855	2990.65	101.723	2990.65	98.4712	2990.65	102.683
	1766.47	98.4606	741.99	92.1451	2989.23	101.418	2989.23	98.1928	2989.23	102.375
	1768.4	98.4894	742.472	92.0984	2987.82	101.214	2987.82	98.0056	2987.82	102.153
	1770.33	98.5181	742.954	92.0336	2986.4	101.084	2986.4	97.8844	2986.4	101.993
	1772.26	98.545	743.436	91.963	2984.98	100.986	2984.98	97.7968	2984.98	101.874
	1774.19	98.5708	743.918	91.8763	2983.56	100.894	2983.56	97.7032	2983.56	101.772
	1776.12	98.5972	744.4	91.7876	2982.15	100.796	2982.15	97.5856	2982.15	101.669
	1778.05	98.6244	744.883	91.6883	2980.73	100.694	2980.73	97.4644	2980.73	101.565
	1779.97	98.6505	745.365	91.5938	2979.31	100.599	2979.31	97.3708	2979.31	101.469
	1781.9	98.6711	745.847	91.4952	2977.89	100.515	2977.89	97.3048	2977.89	101.385
	1783.83	98.6822	746.329	91.4062	2976.48	100.437	2976.48	97.2412	2976.48	101.306
	1785.76	98.6815	746.811	91.3145	2975.06	100.364	2975.06	97.174	2975.06	101.229
	1787.69	98.6702	747.293	91.2311	2973.64	100.302	2973.64	97.1236	2973.64	101.166
	1789.62	98.6528	747.775	91.1412	2972.22	100.253	2972.22	97.1032	2972.22	101.118
	1791.55	98.6349	748.257	91.0551	2970.81	100.202	2970.81	97.096	2970.81	101.073
	1793.47	98.6207	748.74	90.9591	2969.39	100.137	2969.39	97.0708	2969.39	101.032
	1795.4	98.6118	749.222	90.866	2967.97	100.065	2967.97	97.0144	2967.97	101.014
	1797.33	98.6062	749.704	90.7642	2966.55	100.002	2966.55	96.9352	2966.55	101.012
	1799.26	98.601	750.186	90.6682	2965.14	99.9556	2965.14	96.8524	2965.14	100.998
	1801.19	98.5943	750.668	90.5667	2963.72	99.9268	2963.72	96.7924	2963.72	100.972
	1803.12	98.5874	751.15	90.474	2962.3	99.9316	2962.3	96.7768	2962.3	100.973
	1805.05	98.5839	751.632	90.3778	2960.89	99.9712	2960.89	96.8092	2960.89	101.024
	1806.97	98.5873	752.114	90.2921	2959.47	100.022	2959.47	96.8632	2959.47	101.105
	1808.9	98.599	752.597	90.2047	2958.05	100.06	2958.05	96.9088	2958.05	101.194
	1810.83	98.6166	753.079	90.1296	2956.63	100.104	2956.63	96.952	2956.63	101.297
	1812.76	98.6341	753.561	90.0544	2955.22	100.193	2955.22	97.0204	2955.22	101.433
	1814.69	98.6453	754.043	89.9926	2953.8	100.334	2953.8	97.1296	2953.8	101.595
	1816.62	98.6457	754.525	89.9307	2952.38	100.496	2952.38	97.264	2952.38	101.763
	1818.54	98.6359	755.007	89.8816	2950.96	100.632	2950.96	97.396	2950.96	101.915
	1820.47	98.6207	755.489	89.832	2949.55	100.715	2949.55	97.4896	2949.55	102.035
	1822.4	98.6077	755.971	89.7959	2948.13	100.734	2948.13	97.5196	2948.13	102.093
	1824.33	98.6029	756.454	89.7614	2946.71	100.694	2946.71	97.4884	2946.71	102.074
	1826.26	98.6081	756.936	89.744	2945.29	100.612	2945.29	97.4236	2945.29	101.985
	1828.19	98.6196	757.418	89.7319	2943.88	100.51	2943.88	97.3492	2943.88	101.862
	1830.12	98.6308	757.9	89.7387	2942.46	100.404	2942.46	97.264	2942.46	101.74
	1832.04	98.6362	758.382	89.7497	2941.04	100.306	2941.04	97.1608	2941.04	101.628
	1833.97	98.6342	758.864	89.7756	2939.62	100.214	2939.62	97.0504	2939.62	101.517
	1835.9	98.627	759.346	89.7998	2938.21	100.134	2938.21	96.9592	2938.21	101.408
	1837.83	98.6191	759.828	89.8322	2936.79	100.073	2936.79	96.8992	2936.79	101.314
	1839.76	98.6127	760.311	89.8575	2935.37	100.025	2935.37	96.8572	2935.37	101.241
	1841.69	98.6069	760.793	89.8874	2933.96	99.9724	2933.96	96.802	2933.96	101.171
	1843.61	98.5969	761.275	89.9083	2932.54	99.8968	2932.54	96.7144	2932.54	101.091
	1845.54	98.5777	761.757	89.9332	2931.12	99.7984	2931.12	96.6004	2931.12	101.007
	1847.47	98.5473	762.239	89.9487	2929.7	99.6928	2929.7	96.4792	2929.7	100.928
	1849.4	98.5092	762.721	89.9677	2928.29	99.5968	2928.29	96.3712	2928.29	100.853
	1851.33	98.4711	763.203	89.9769	2926.87	99.5284	2926.87	96.292	2926.87	100.788
	1853.26	98.4412	763.685	89.9894	2925.45	99.496	2925.45	96.2512	2925.45	100.743
	1855.18	98.4241	764.168	89.9924	2924.03	99.4924	2924.03	96.2344	2924.03	100.73
	1857.11	98.4187	764.65	89.9993	2922.62	99.496	2922.62	96.2236	2922.62	100.745
	1859.04	98.419	765.132	89.9974	2921.2	99.4948	2921.2	96.2152	2921.2	100.776
	1860.97	98.4178	765.614	89.9995	2919.78	99.4996	2919.78	96.22	2919.78	100.814
	1862.9	98.4102	766.096	89.9918	2918.36	99.532	2918.36	96.2476	2918.36	100.851
	1864.83	98.3974	766.578	89.9868	2916.95	99.5956	2916.95	96.2992	2916.95	100.894
	1866.76	98.3856	767.06	89.9705	2915.53	99.6796	2915.53	96.3748	2915.53	100.958
	1868.68	98.383	767.542	89.9563	2914.11	99.7696	2914.11	96.4792	2914.11	101.042
	1870.61	98.3943	768.024	89.9318	2912.69	99.8572	2912.69	96.61	2912.69	101.128
	1872.54	98.4177	768.507	89.9112	2911.28	99.9496	2911.28	96.7516	2911.28	101.2
	1874.47	98.4452	768.989	89.8823	2909.86	100.049	2909.86	96.8872	2909.86	101.262
	1876.4	98.4674	769.471	89.8584	2908.44	100.138	2908.44	96.9964	2908.44	101.321
	1878.33	98.4789	769.953	89.8249	2907.03	100.193	2907.03	97.066	2907.03	101.372
	1880.26	98.481	770.435	89.7931	2905.61	100.212	2905.61	97.102	2905.61	101.406
	1882.18	98.4809	770.917	89.7475	2904.19	100.222	2904.19	97.1284	2904.19	101.433
	1884.11	98.4875	771.399	89.6996	2902.77	100.244	2902.77	97.1692	2902.77	101.459
	1886.04	98.5058	771.881	89.6356	2901.36	100.283	2901.36	97.2376	2901.36	101.481
	1887.97	98.5335	772.364	89.5691	2899.94	100.334	2899.94	97.318	2899.94	101.493
	1889.9	98.5617	772.846	89.4877	2898.52	100.386	2898.52	97.3768	2898.52	101.505
	1891.83	98.5791	773.328	89.4056	2897.1	100.428	2897.1	97.3984	2897.1	101.525
	1893.75	98.579	773.81	89.3093	2895.69	100.458	2895.69	97.4056	2895.69	101.56
	1895.68	98.5632	774.292	89.2115	2894.27	100.49	2894.27	97.4296	2894.27	101.609
	1897.61	98.5414	774.774	89.0973	2892.85	100.536	2892.85	97.4752	2892.85	101.667
	1899.54	98.526	775.256	88.9794	2891.43	100.587	2891.43	97.5316	2891.43	101.724
	1901.47	98.5258	775.739	88.8433	2890.02	100.626	2890.02	97.594	2890.02	101.781
	1903.4	98.5415	776.221	88.7034	2888.6	100.654	2888.6	97.6624	2888.6	101.836
	1905.33	98.5657	776.703	88.5458	2887.18	100.686	2887.18	97.7308	2887.18	101.89
	1907.25	98.5876	777.185	88.3844	2885.76	100.74	2885.76	97.792	2885.76	101.936
	1909.18	98.5991	777.667	88.2034	2884.35	100.814	2884.35	97.8436	2884.35	101.968
	1911.11	98.5996	778.149	88.0147	2882.93	100.893	2882.93	97.8892	2882.93	101.999
	1913.04	98.5953	778.631	87.8006	2881.51	100.961	2881.51	97.9396	2881.51	102.048
	1914.97	98.5948	779.113	87.5731	2880.1	101.006	2880.1	97.9936	2880.1	102.108
	1916.9	98.6017	779.596	87.3152	2878.68	101.021	2878.68	98.0344	2878.68	102.156
	1918.82	98.6114	780.078	87.041	2877.26	101.014	2877.26	98.0464	2877.26	102.174
	1920.75	98.6113	780.56	86.7345	2875.84	100.991	2875.84	98.0296	2875.84	102.168
	1922.68	98.5879	781.042	86.4099	2874.43	100.965	2874.43	98.0008	2874.43	102.148
	1924.61	98.5352	781.524	86.0492	2873.01	100.947	2873.01	97.9756	2873.01	102.12
	1926.54	98.4597	782.006	85.6652	2871.59	100.934	2871.59	97.9648	2871.59	102.087
	1928.47	98.3782	782.488	85.2396	2870.17	100.907	2870.17	97.9624	2870.17	102.047
	1930.39	98.3114	782.97	84.7888	2868.76	100.863	2868.76	97.96	2868.76	102.005
	1932.32	98.2742	783.452	84.3001	2867.34	100.814	2867.34	97.9468	2867.34	101.966
	1934.25	98.2695	783.935	83.7968	2865.92	100.766	2865.92	97.9156	2865.92	101.926
	1936.18	98.2869	784.417	83.2685	2864.5	100.718	2864.5	97.864	2864.5	101.885
	1938.11	98.3089	784.899	82.7355	2863.09	100.668	2863.09	97.8076	2863.09	101.85
	1940.04	98.3218	785.381	82.1754	2861.67	100.62	2861.67	97.7644	2861.67	101.832
	1941.97	98.3238	785.863	81.5914	2860.25	100.575	2860.25	97.7356	2860.25	101.814
	1943.89	98.3263	786.345	80.941	2858.83	100.53	2858.83	97.7044	2858.83	101.774
	1945.82	98.346	786.827	80.2118	2857.42	100.49	2857.42	97.6588	2857.42	101.708
	1947.75	98.3929	787.309	79.352	2856	100.455	2856	97.6036	2856	101.64
	1949.68	98.4613	787.792	78.3503	2854.58	100.43	2854.58	97.5532	2854.58	101.601
	1951.61	98.53	788.274	77.1649	2853.17	100.406	2853.17	97.5148	2853.17	101.596
	1953.54	98.5731	788.756	75.8045	2851.75	100.376	2851.75	97.492	2851.75	101.613
	1955.46	98.5753	789.238	74.2538	2850.33	100.343	2850.33	97.4896	2850.33	101.636
	1957.39	98.5425	789.72	72.555	2848.91	100.325	2848.91	97.5196	2848.91	101.662
	1959.32	98.5006	790.202	70.7274	2847.5	100.35	2847.5	97.588	2847.5	101.7
	1961.25	98.4829	790.684	68.8469	2846.08	100.427	2846.08	97.6888	2846.08	101.757
	1963.18	98.5103	791.167	66.9566	2844.66	100.533	2844.66	97.7956	2844.66	101.823
	1965.11	98.5754	791.649	65.1421	2843.24	100.629	2843.24	97.8796	2843.24	101.878
	1967.04	98.6389	792.131	63.4391	2841.83	100.691	2841.83	97.9264	2841.83	101.914
	1968.96	98.6501	792.613	61.9107	2840.41	100.739	2840.41	97.954	2840.41	101.942
	1970.89	98.5776	793.095	60.5665	2838.99	100.806	2838.99	98.0032	2838.99	101.976
	1972.82	98.4312	793.577	59.4431	2837.57	100.896	2837.57	98.0932	2837.57	102.024
	1974.75	98.2601	794.059	58.5335	2836.16	100.974	2836.16	98.1988	2836.16	102.078
	1976.68	98.127	794.541	57.8623	2834.74	101.013	2834.74	98.2816	2834.74	102.126
	1978.61	98.0767	795.024	57.4139	2833.32	101.021	2833.32	98.3284	2833.32	102.162
	1980.54	98.1142	795.506	57.1951	2831.9	101.031	2831.9	98.3596	2831.9	102.19
	1982.46	98.2084	795.988	57.1632	2830.49	101.054	2830.49	98.4028	2830.49	102.22
	1984.39	98.3162	796.47	57.2899	2829.07	101.091	2829.07	98.4676	2829.07	102.262
	1986.32	98.4109	796.952	57.5053	2827.65	101.14	2827.65	98.5432	2827.65	102.316
	1988.25	98.4936	797.434	57.7743	2826.24	101.189	2826.24	98.6068	2826.24	102.371
	1990.18	98.5861	797.916	58.05	2824.82	101.225	2824.82	98.638	2824.82	102.41
	1992.11	98.713	798.398	58.3449	2823.4	101.241	2823.4	98.6428	2823.4	102.423
	1994.04	98.8836	798.88	58.6701	2821.98	101.25	2821.98	98.65	2821.98	102.423
	1995.96	99.0829	799.363	59.0868	2820.57	101.279	2820.57	98.6824	2820.57	102.438
	1997.89	99.2748	799.845	59.6278	2819.15	101.34	2819.15	98.7388	2819.15	102.484
	1999.82	99.4208	800.327	60.3418	2817.73	101.417	2817.73	98.7988	2817.73	102.545
	2001.75	99.4989	800.809	61.2208	2816.31	101.472	2816.31	98.848	2816.31	102.598
	2003.68	99.5162	801.291	62.2616	2814.9	101.488	2814.9	98.8876	2814.9	102.629
	2005.61	99.5032	801.773	63.411	2813.48	101.474	2813.48	98.9212	2813.48	102.645
	2007.53	99.4985	802.255	64.6408	2812.06	101.458	2812.06	98.9428	2812.06	102.658
	2009.46	99.5257	802.737	65.8945	2810.64	101.464	2810.64	98.9536	2810.64	102.682
	2011.39	99.5807	803.22	67.1567	2809.23	101.494	2809.23	98.9668	2809.23	102.717
	2013.32	99.6321	803.702	68.3894	2807.81	101.526	2807.81	98.9956	2807.81	102.754
	2015.25	99.643	804.184	69.5943	2806.39	101.549	2806.39	99.04	2806.39	102.774
	2017.18	99.5955	804.666	70.7451	2804.97	101.582	2804.97	99.088	2804.97	102.784
	2019.11	99.5037	805.148	71.8495	2803.56	101.642	2803.56	99.1432	2803.56	102.807
	2021.03	99.4035	805.63	72.8839	2802.14	101.716	2802.14	99.2044	2802.14	102.851
	2022.96	99.3333	806.112	73.8577	2800.72	101.77	2800.72	99.2548	2800.72	102.894
	2024.89	99.311	806.595	74.7492	2799.31	101.79	2799.31	99.2848	2799.31	102.924
	2026.82	99.3238	807.077	75.5703	2797.89	101.796	2797.89	99.3076	2797.89	102.948
	2028.75	99.3337	807.559	76.3041	2796.47	101.812	2796.47	99.3448	2796.47	102.971
	2030.67	99.3033	808.041	76.9674	2795.05	101.847	2795.05	99.3988	2795.05	102.98
	2032.6	99.2188	808.523	77.5501	2793.64	101.891	2793.64	99.4504	2793.64	102.968
	2034.53	99.0991	809.005	78.0756	2792.22	101.93	2792.22	99.484	2792.22	102.952
	2036.46	98.9812	809.487	78.5393	2790.8	101.954	2790.8	99.4936	2790.8	102.953
	2038.39	98.8986	809.969	78.9675	2789.38	101.978	2789.38	99.5008	2789.38	102.983
	2040.32	98.8623	810.452	79.3554	2787.97	102.015	2787.97	99.5356	2787.97	103.038
	2042.25	98.8577	810.934	79.7245	2786.55	102.059	2786.55	99.604	2786.55	103.095
	2044.17	98.8559	811.416	80.0635	2785.13	102.084	2785.13	99.6724	2785.13	103.122
	2046.1	98.8344	811.898	80.3863	2783.71	102.082	2783.71	99.7168	2783.71	103.116
	2048.03	98.7897	812.38	80.6761	2782.3	102.071	2782.3	99.7504	2782.3	103.107
	2049.96	98.7377	812.862	80.9442	2780.88	102.077	2780.88	99.7936	2780.88	103.113
	2051.89	98.7012	813.344	81.175	2779.46	102.102	2779.46	99.838	2779.46	103.142
	2053.82	98.6967	813.826	81.3831	2778.04	102.138	2778.04	99.8656	2778.04	103.185
	2055.75	98.7254	814.308	81.5567	2776.63	102.178	2776.63	99.8752	2776.63	103.224
	2057.67	98.773	814.791	81.7124	2775.21	102.215	2775.21	99.8836	2775.21	103.241
	2059.6	98.8168	815.273	81.8385	2773.79	102.242	2773.79	99.9016	2773.79	103.23
	2061.53	98.8376	815.755	81.9494	2772.38	102.252	2772.38	99.9256	2772.38	103.211
	2063.46	98.8286	816.237	82.0312	2770.96	102.255	2770.96	99.9436	2770.96	103.196
	2065.39	98.7975	816.719	82.0974	2769.54	102.258	2769.54	99.9556	2769.54	103.182
	2067.32	98.7603	817.201	82.1349	2768.12	102.267	2768.12	99.97	2768.12	103.17
	2069.24	98.732	817.683	82.1596	2766.71	102.272	2766.71	99.9904	2766.71	103.161
	2071.17	98.7172	818.165	82.1612	2765.29	102.268	2765.29	100.02	2765.29	103.155
	2073.1	98.7095	818.648	82.1569	2763.87	102.264	2763.87	100.054	2763.87	103.162
	2075.03	98.6946	819.13	82.136	2762.45	102.282	2762.45	100.084	2762.45	103.185
	2076.96	98.6611	819.612	82.1137	2761.04	102.323	2761.04	100.108	2761.04	103.222
	2078.89	98.6065	820.094	82.0769	2759.62	102.376	2759.62	100.132	2759.62	103.263
	2080.82	98.5395	820.576	82.0402	2758.2	102.426	2758.2	100.164	2758.2	103.296
	2082.74	98.4746	821.058	81.993	2756.78	102.466	2756.78	100.199	2756.78	103.319
	2084.67	98.4256	821.54	81.9547	2755.37	102.494	2755.37	100.222	2755.37	103.334
	2086.6	98.3981	822.023	81.9201	2753.95	102.502	2753.95	100.226	2753.95	103.337
	2088.53	98.3882	822.505	81.9125	2752.53	102.488	2752.53	100.22	2752.53	103.33
	2090.46	98.3845	822.987	81.9267	2751.11	102.461	2751.11	100.214	2751.11	103.316
	2092.39	98.3749	823.469	81.9812	2749.7	102.438	2749.7	100.215	2749.7	103.299
	2094.32	98.3535	823.951	82.0636	2748.28	102.429	2748.28	100.227	2748.28	103.289
	2096.24	98.3232	824.433	82.1848	2746.86	102.432	2746.86	100.248	2746.86	103.294
	2098.17	98.2936	824.915	82.3263	2745.45	102.436	2745.45	100.27	2745.45	103.308
	2100.1	98.2754	825.397	82.4957	2744.03	102.432	2744.03	100.284	2744.03	103.326
	2102.03	98.2728	825.88	82.6738	2742.61	102.43	2742.61	100.292	2742.61	103.346
	2103.96	98.2815	826.362	82.8674	2741.19	102.44	2741.19	100.294	2741.19	103.365
	2105.89	98.2905	826.844	83.0569	2739.78	102.46	2739.78	100.29	2739.78	103.376
	2107.81	98.2888	827.326	83.2486	2738.36	102.48	2738.36	100.28	2738.36	103.376
	2109.74	98.2714	827.808	83.424	2736.94	102.5	2736.94	100.269	2736.94	103.372
	2111.67	98.242	828.29	83.5935	2735.52	102.52	2735.52	100.262	2735.52	103.371
	2113.6	98.2102	828.772	83.7463	2734.11	102.533	2734.11	100.264	2734.11	103.372
	2115.53	98.1866	829.254	83.9024	2732.69	102.538	2732.69	100.281	2732.69	103.373
	2117.46	98.1769	829.736	84.0604	2731.27	102.548	2731.27	100.308	2731.27	103.383
	2119.39	98.1798	830.219	84.2454	2729.85	102.57	2729.85	100.336	2729.85	103.401
	2121.31	98.1884	830.701	84.4554	2728.44	102.597	2728.44	100.355	2728.44	103.419
	2123.24	98.195	831.183	84.7084	2727.02	102.614	2727.02	100.37	2727.02	103.438
	2125.17	98.1959	831.665	84.9905	2725.6	102.628	2725.6	100.389	2725.6	103.47
	2127.1	98.1947	832.147	85.3063	2724.18	102.651	2724.18	100.416	2724.18	103.521
	2129.03	98.2006	832.629	85.632	2722.77	102.686	2722.77	100.458	2722.77	103.574
	2130.96	98.2246	833.111	85.9663	2721.35	102.719	2721.35	100.52	2721.35	103.619
	2132.88	98.2716	833.593	86.2859	2719.93	102.749	2719.93	100.592	2719.93	103.66
	2134.81	98.3367	834.076	86.5934	2718.51	102.774	2718.51	100.653	2718.51	103.697
	2136.74	98.4045	834.558	86.8719	2717.1	102.795	2717.1	100.691	2717.1	103.726
	2138.67	98.4566	835.04	87.1306	2715.68	102.82	2715.68	100.712	2715.68	103.739
	2140.6	98.482	835.522	87.3583	2714.26	102.85	2714.26	100.725	2714.26	103.737
	2142.53	98.4852	836.004	87.5675	2712.85	102.878	2712.85	100.742	2712.85	103.722
	2144.45	98.4853	836.486	87.7494	2711.43	102.89	2711.43	100.761	2711.43	103.714
	2146.38	98.5058	836.968	87.9163	2710.01	102.891	2710.01	100.786	2710.01	103.725
	2148.31	98.5604	837.45	88.0589	2708.59	102.892	2708.59	100.815	2708.59	103.754
	2150.24	98.6429	837.933	88.1886	2707.18	102.903	2707.18	100.845	2707.18	103.787
	2152.17	98.7246	838.415	88.2952	2705.76	102.928	2705.76	100.872	2705.76	103.812
	2154.1	98.7677	838.897	88.3889	2704.34	102.963	2704.34	100.9	2704.34	103.828
	2156.03	98.7462	839.379	88.4595	2702.92	102.996	2702.92	100.929	2702.92	103.839
	2157.95	98.665	839.861	88.5173	2701.51	103.017	2701.51	100.95	2701.51	103.845
	2159.88	98.5606	840.343	88.5525	2700.09	103.028	2700.09	100.962	2700.09	103.852
	2161.81	98.4796	840.825	88.5759	2698.67	103.043	2698.67	100.974	2698.67	103.863
	2163.74	98.4518	841.308	88.5784	2697.25	103.066	2697.25	100.996	2697.25	103.886
	2165.67	98.476	841.79	88.5715	2695.84	103.086	2695.84	101.027	2695.84	103.918
	2167.6	98.5285	842.272	88.5466	2694.42	103.097	2694.42	101.057	2694.42	103.953
	2169.53	98.5847	842.754	88.5158	2693	103.107	2693	101.078	2693	103.983
	2171.45	98.6359	843.236	88.4707	2691.58	103.125	2691.58	101.088	2691.58	104.003
	2173.38	98.6905	843.718	88.4236	2690.17	103.143	2690.17	101.087	2690.17	104.003
	2175.31	98.764	844.2	88.3666	2688.75	103.145	2688.75	101.068	2688.75	103.983
	2177.24	98.8647	844.682	88.3124	2687.33	103.136	2687.33	101.045	2687.33	103.961
	2179.17	98.9818	845.164	88.2525	2685.92	103.126	2685.92	101.04	2685.92	103.962
	2181.1	99.0858	845.647	88.1982	2684.5	103.118	2684.5	101.055	2684.5	103.984
	2183.02	99.139	846.129	88.1387	2683.08	103.103	2683.08	101.062	2683.08	104
	2184.95	99.1167	846.611	88.0823	2681.66	103.082	2681.66	101.05	2681.66	103.994
	2186.88	99.0179	847.093	88.016	2680.25	103.066	2680.25	101.042	2680.25	103.979
	2188.81	98.8662	847.575	87.948	2678.83	103.067	2678.83	101.062	2678.83	103.983
	2190.74	98.6954	848.057	87.8686	2677.41	103.086	2677.41	101.109	2677.41	104.013
	2192.67	98.5352	848.539	87.7937	2675.99	103.12	2675.99	101.154	2675.99	104.045
	2194.59	98.401	849.021	87.7233	2674.58	103.164	2674.58	101.183	2674.58	104.062
	2196.52	98.2923	849.504	87.6835	2673.16	103.214	2673.16	101.201	2673.16	104.064
	2198.45	98.1977	849.986	87.6816	2671.74	103.253	2671.74	101.226	2671.74	104.068
	2200.38	98.1064	850.468	87.7449	2670.32	103.281	2670.32	101.266	2670.32	104.079
	2202.31	98.0158	850.95	87.8742	2668.91	103.305	2668.91	101.315	2668.91	104.093
	2204.24	97.9342	851.432	88.0829	2667.49	103.341	2667.49	101.355	2667.49	104.11
	2206.17	97.8745	851.914	88.354	2666.07	103.388	2666.07	101.379	2666.07	104.132
	2208.09	97.8456	852.396	88.6824	2664.65	103.416	2664.65	101.381	2664.65	104.16
	2210.02	97.8459	852.879	89.0364	2663.24	103.404	2663.24	101.363	2663.24	104.187
	2211.95	97.8618	853.361	89.4022	2661.82	103.358	2661.82	101.336	2661.82	104.196
	2213.88	97.8737	853.843	89.7483	2660.4	103.312	2660.4	101.32	2660.4	104.178
	2215.81	97.8663	854.325	90.0674	2658.99	103.3	2658.99	101.334	2658.99	104.146
	2217.74	97.8359	854.807	90.3402	2657.57	103.322	2657.57	101.378	2657.57	104.133
	2219.66	97.7917	855.289	90.5724	2656.15	103.356	2656.15	101.433	2656.15	104.157
	2221.59	97.7493	855.771	90.7569	2654.73	103.382	2654.73	101.481	2654.73	104.201
	2223.52	97.7217	856.253	90.9076	2653.32	103.39	2653.32	101.511	2653.32	104.231
	2225.45	97.712	856.736	91.0218	2651.9	103.401	2651.9	101.526	2651.9	104.235
	2227.38	97.7124	857.218	91.1146	2650.48	103.436	2650.48	101.537	2650.48	104.243
	2229.31	97.709	857.7	91.1826	2649.06	103.487	2649.06	101.55	2649.06	104.278
	2231.24	97.6904	858.182	91.2387	2647.65	103.529	2647.65	101.57	2647.65	104.325
	2233.16	97.6549	858.664	91.2775	2646.23	103.551	2646.23	101.592	2646.23	104.356
	2235.09	97.6123	859.146	91.3097	2644.81	103.554	2644.81	101.616	2644.81	104.366
	2237.02	97.5785	859.628	91.3281	2643.39	103.55	2643.39	101.639	2643.39	104.378
	2238.95	97.5683	860.11	91.3419	2641.98	103.546	2641.98	101.654	2641.98	104.409
	2240.88	97.5885	860.592	91.3435	2640.56	103.556	2640.56	101.658	2640.56	104.458
	2242.81	97.6353	861.075	91.3422	2639.14	103.576	2639.14	101.661	2639.14	104.505
	2244.74	97.6966	861.557	91.3314	2637.72	103.599	2637.72	101.666	2637.72	104.535
	2246.66	97.759	862.039	91.3221	2636.31	103.616	2636.31	101.669	2636.31	104.543
	2248.59	97.8125	862.521	91.309	2634.89	103.636	2634.89	101.672	2634.89	104.542
	2250.52	97.8542	863.003	91.3036	2633.47	103.67	2633.47	101.675	2633.47	104.547
	2252.45	97.8856	863.485	91.3	2632.06	103.714	2632.06	101.693	2632.06	104.565
	2254.38	97.9092	863.967	91.3083	2630.64	103.749	2630.64	101.732	2630.64	104.597
	2256.31	97.9239	864.449	91.3201	2629.22	103.761	2629.22	101.786	2629.22	104.634
	2258.24	97.925	864.932	91.3432	2627.8	103.752	2627.8	101.834	2627.8	104.666
	2260.16	97.9063	865.414	91.3675	2626.39	103.74	2626.39	101.855	2626.39	104.675
	2262.09	97.8642	865.896	91.3995	2624.97	103.739	2624.97	101.85	2624.97	104.655
	2264.02	97.8008	866.378	91.4286	2623.55	103.746	2623.55	101.838	2623.55	104.613
	2265.95	97.7233	866.86	91.461	2622.13	103.757	2622.13	101.847	2622.13	104.574
	2267.88	97.6411	867.342	91.4866	2620.72	103.768	2620.72	101.884	2620.72	104.572
	2269.8	97.5618	867.824	91.5118	2619.3	103.768	2619.3	101.93	2619.3	104.622
	2271.73	97.4882	868.307	91.5268	2617.88	103.751	2617.88	101.955	2617.88	104.705
	2273.66	97.4188	868.789	91.539	2616.46	103.727	2616.46	101.948	2616.46	104.769
	2275.59	97.3501	869.271	91.54	2615.05	103.718	2615.05	101.926	2615.05	104.775
	2277.52	97.2806	869.753	91.5388	2613.63	103.736	2613.63	101.908	2613.63	104.73
	2279.45	97.2125	870.235	91.5284	2612.21	103.768	2612.21	101.898	2612.21	104.686
	2281.38	97.1517	870.717	91.5182	2610.79	103.814	2610.79	101.906	2610.79	104.687
	2283.3	97.1043	871.199	91.5008	2609.38	103.882	2609.38	101.932	2609.38	104.748
	2285.23	97.0744	871.681	91.4843	2607.96	103.964	2607.96	101.969	2607.96	104.837
	2287.16	97.062	872.163	91.4593	2606.54	104.027	2606.54	102	2606.54	104.903
	2289.09	97.0626	872.646	91.4325	2605.13	104.04	2605.13	102.018	2605.13	104.922
	2291.02	97.0703	873.128	91.3939	2603.71	104.001	2603.71	102.023	2603.71	104.906
	2292.95	97.0793	873.61	91.3507	2602.29	103.937	2602.29	102.017	2602.29	104.879
	2294.88	97.0872	874.092	91.294	2600.87	103.895	2600.87	102.016	2600.87	104.861
	2296.8	97.094	874.574	91.2319	2599.46	103.894	2599.46	102.034	2599.46	104.86
	2298.73	97.1019	875.056	91.1561	2598.04	103.914	2598.04	102.069	2598.04	104.867
	2300.66	97.1123	875.538	91.0747	2596.62	103.935	2596.62	102.104	2596.62	104.877
	2302.59	97.1248	876.02	90.9781	2595.2	103.955	2595.2	102.123	2595.2	104.884
	2304.52	97.1362	876.503	90.873	2593.79	103.972	2593.79	102.12	2593.79	104.885
	2306.45	97.1423	876.985	90.7476	2592.37	103.985	2592.37	102.101	2592.37	104.879
	2308.38	97.1393	877.467	90.607	2590.95	104.003	2590.95	102.087	2590.95	104.877
	2310.3	97.126	877.949	90.4387	2589.53	104.031	2589.53	102.099	2589.53	104.888
	2312.23	97.1041	878.431	90.2484	2588.12	104.046	2588.12	102.131	2588.12	104.902
	2314.16	97.0778	878.913	90.0263	2586.7	104.026	2586.7	102.164	2586.7	104.902
	2316.09	97.0512	879.395	89.7846	2585.28	103.976	2585.28	102.185	2585.28	104.892
	2318.02	97.0283	879.877	89.523	2583.86	103.923	2583.86	102.195	2583.86	104.888
	2319.95	97.0082	880.36	89.2662	2582.45	103.888	2582.45	102.191	2582.45	104.885
	2321.87	96.9898	880.842	89.0269	2581.03	103.869	2581.03	102.177	2581.03	104.874
	2323.8	96.9714	881.324	88.8403	2579.61	103.85	2579.61	102.152	2579.61	104.852
	2325.73	96.953	881.806	88.7225	2578.2	103.822	2578.2	102.119	2578.2	104.818
	2327.66	96.9365	882.288	88.7032	2576.78	103.802	2576.78	102.089	2576.78	104.782
	2329.59	96.9245	882.77	88.7821	2575.36	103.809	2575.36	102.071	2575.36	104.756
	2331.52	96.9183	883.252	88.9652	2573.94	103.851	2573.94	102.071	2573.94	104.758
	2333.45	96.9163	883.734	89.2253	2572.53	103.914	2572.53	102.092	2572.53	104.8
	2335.37	96.9133	884.217	89.544	2571.11	103.98	2571.11	102.132	2571.11	104.871
	2337.3	96.9034	884.699	89.8797	2569.69	104.028	2569.69	102.189	2569.69	104.948
	2339.23	96.8833	885.181	90.2107	2568.27	104.05	2568.27	102.245	2568.27	105.02
	2341.16	96.8548	885.663	90.505	2566.86	104.063	2566.86	102.286	2566.86	105.092
	2343.09	96.8234	886.145	90.7582	2565.44	104.094	2565.44	102.308	2565.44	105.158
	2345.02	96.7955	886.627	90.9585	2564.02	104.142	2564.02	102.317	2564.02	105.185
	2346.94	96.775	887.109	91.119	2562.6	104.186	2562.6	102.327	2562.6	105.158
	2348.87	96.763	887.591	91.2403	2561.19	104.211	2561.19	102.344	2561.19	105.1
	2350.8	96.7566	888.073	91.341	2559.77	104.217	2559.77	102.37	2559.77	105.063
	2352.73	96.7511	888.556	91.4225	2558.35	104.205	2558.35	102.392	2558.35	105.068
	2354.66	96.7412	889.038	91.5002	2556.93	104.183	2556.93	102.402	2556.93	105.104
	2356.59	96.7258	889.52	91.5707	2555.52	104.17	2555.52	102.408	2555.52	105.152
	2358.51	96.711	890.002	91.6443	2554.1	104.175	2554.1	102.418	2554.1	105.195
	2360.44	96.7036	890.484	91.7133	2552.68	104.187	2552.68	102.428	2552.68	105.214
	2362.37	96.698	890.966	91.7843	2551.27	104.195	2551.27	102.425	2551.27	105.206
	2364.3	96.6889	891.448	91.8475	2549.85	104.202	2549.85	102.405	2549.85	105.179
	2366.23	96.6826	891.931	91.9086	2548.43	104.22	2548.43	102.374	2548.43	105.15
	2368.16	96.6777	892.413	91.9578	2547.01	104.241	2547.01	102.352	2547.01	105.124
	2370.09	96.668	892.895	92.0018	2545.6	104.249	2545.6	102.346	2545.6	105.101
	2372.01	96.6525	893.377	92.0329	2544.18	104.237	2544.18	102.335	2544.18	105.083
	2373.94	96.6341	893.859	92.0596	2542.76	104.205	2542.76	102.306	2542.76	105.065
	2375.87	96.6173	894.341	92.0749	2541.34	104.164	2541.34	102.264	2541.34	105.045
	2377.8	96.6046	894.823	92.0873	2539.93	104.144	2539.93	102.238	2539.93	105.022
	2379.73	96.5965	895.305	92.0889	2538.51	104.164	2538.51	102.248	2538.51	104.992
	2381.66	96.5913	895.788	92.087	2537.09	104.213	2537.09	102.278	2537.09	104.958
	2383.59	96.5869	896.27	92.0726	2535.67	104.258	2535.67	102.298	2535.67	104.942
	2385.51	96.5815	896.752	92.0528	2534.26	104.272	2534.26	102.292	2534.26	104.966
	2387.44	96.5746	897.234	92.0193	2532.84	104.266	2532.84	102.278	2532.84	105.024
	2389.37	96.5666	897.716	91.9802	2531.42	104.258	2531.42	102.285	2531.42	105.083
	2391.3	96.5589	898.198	91.928	2530	104.264	2530	102.326	2530	105.118
	2393.23	96.5522	898.68	91.8715	2528.59	104.279	2528.59	102.381	2528.59	105.137
	2395.16	96.5465	899.162	91.8042	2527.17	104.302	2527.17	102.43	2527.17	105.173
	2397.08	96.5399	899.644	91.7357	2525.75	104.33	2525.75	102.466	2525.75	105.234
	2399.01	96.5304	900.127	91.6612	2524.34	104.36	2524.34	102.488	2524.34	105.292
	2400.94	96.5163	900.609	91.5933	2522.92	104.372	2522.92	102.489	2522.92	105.302
	2402.87	96.4981	901.091	91.5297	2521.5	104.348	2521.5	102.471	2521.5	105.262
	2404.8	96.4781	901.573	91.4849	2520.08	104.284	2520.08	102.447	2520.08	105.207
	2406.73	96.4601	902.055	91.4566	2518.67	104.201	2518.67	102.428	2518.67	105.165
	2408.66	96.4472	902.537	91.4566	2517.25	104.145	2517.25	102.425	2517.25	105.156
	2410.58	96.4404	903.019	91.4772	2515.83	104.164	2515.83	102.455	2515.83	105.19
	2412.51	96.4383	903.501	91.5233	2514.41	104.259	2514.41	102.524	2514.41	105.258
	2414.44	96.4376	903.984	91.5803	2513	104.362	2513	102.597	2513	105.328
	2416.37	96.4348	904.466	91.6484	2511.58	104.408	2511.58	102.622	2511.58	105.366
	2418.3	96.4283	904.948	91.7118	2510.16	104.39	2510.16	102.585	2510.16	105.37
	2420.23	96.4184	905.43	91.7728	2508.74	104.351	2508.74	102.519	2508.74	105.353
	2422.15	96.4074	905.912	91.82	2507.33	104.332	2507.33	102.473	2507.33	105.336
	2424.08	96.3975	906.394	91.8608	2505.91	104.339	2505.91	102.473	2505.91	105.333
	2426.01	96.39	906.876	91.8882	2504.49	104.366	2504.49	102.524	2504.49	105.347
	2427.94	96.3838	907.359	91.9115	2503.07	104.409	2503.07	102.608	2503.07	105.377
	2429.87	96.3769	907.841	91.9243	2501.66	104.46	2501.66	102.702	2501.66	105.414
	2431.8	96.367	908.323	91.9355	2500.24	104.504	2500.24	102.768	2500.24	105.456
	2433.72	96.3534	908.805	91.9377	2498.82	104.525	2498.82	102.783	2498.82	105.506
	2435.65	96.3366	909.287	91.9391	2497.41	104.525	2497.41	102.759	2497.41	105.545
	2437.58	96.3188	909.769	91.9325	2495.99	104.511	2495.99	102.731	2495.99	105.548
	2439.51	96.3013	910.251	91.9266	2494.57	104.489	2494.57	102.724	2494.57	105.508
	2441.44	96.2841	910.733	91.9151	2493.15	104.469	2493.15	102.723	2493.15	105.452
	2443.37	96.2653	911.216	91.9072	2491.74	104.456	2491.74	102.712	2491.74	105.416
	2445.3	96.2421	911.698	91.8963	2490.32	104.458	2490.32	102.701	2490.32	105.417
	2447.22	96.2119	912.18	91.8915	2488.9	104.484	2488.9	102.72	2488.9	105.459
	2449.15	96.1745	912.662	91.8856	2487.48	104.525	2487.48	102.767	2487.48	105.522
	2451.08	96.1313	913.144	91.8872	2486.07	104.556	2486.07	102.808	2486.07	105.572
	2453.01	96.0856	913.626	91.8885	2484.65	104.561	2484.65	102.82	2484.65	105.576
	2454.94	96.0405	914.108	91.8976	2483.23	104.554	2483.23	102.813	2483.23	105.54
	2456.87	95.9983	914.59	91.9064	2481.81	104.542	2481.81	102.8	2481.81	105.502
	2458.8	95.9594	915.072	91.9223	2480.4	104.529	2480.4	102.789	2480.4	105.496
	2460.72	95.9235	915.555	91.9368	2478.98	104.519	2478.98	102.792	2478.98	105.52
	2462.65	95.8902	916.037	91.957	2477.56	104.52	2477.56	102.815	2477.56	105.544
	2464.58	95.8603	916.519	91.9745	2476.14	104.517	2476.14	102.827	2476.14	105.533
	2466.51	95.8354	917.001	91.9963	2474.73	104.494	2474.73	102.806	2474.73	105.486
	2468.44	95.8175	917.483	92.014	2473.31	104.472	2473.31	102.774	2473.31	105.44
	2470.37	95.807	917.965	92.0346	2471.89	104.487	2471.89	102.776	2471.89	105.418
	2472.29	95.8029	918.447	92.0497	2470.48	104.529	2470.48	102.808	2470.48	105.417
	2474.22	95.8019	918.929	92.0659	2469.06	104.556	2469.06	102.834	2469.06	105.425
	2476.15	95.8008	919.412	92.0747	2467.64	104.559	2467.64	102.839	2467.64	105.444
	2478.08	95.7967	919.894	92.0834	2466.22	104.572	2466.22	102.846	2466.22	105.476
	2480.01	95.7894	920.376	92.0842	2464.81	104.627	2464.81	102.878	2464.81	105.5
	2481.94	95.7804	920.858	92.0855	2463.39	104.702	2463.39	102.927	2463.39	105.507
	2483.86	95.7725	921.34	92.0806	2461.97	104.754	2461.97	102.971	2461.97	105.51
	2485.79	95.7671	921.822	92.0783	2460.55	104.772	2460.55	102.995	2460.55	105.522
	2487.72	95.7642	922.304	92.0715	2459.14	104.77	2459.14	102.995	2459.14	105.551
	2489.65	95.7609	922.787	92.0682	2457.72	104.768	2457.72	102.989	2457.72	105.594
	2491.58	95.7533	923.269	92.0603	2456.3	104.771	2456.3	102.999	2456.3	105.634
	2493.51	95.7378	923.751	92.0551	2454.88	104.766	2454.88	103.025	2454.88	105.646
	2495.44	95.713	924.233	92.0442	2453.47	104.745	2453.47	103.052	2453.47	105.628
	2497.36	95.6794	924.715	92.0352	2452.05	104.714	2452.05	103.064	2452.05	105.606
	2499.29	95.6401	925.197	92.0205	2450.63	104.693	2450.63	103.061	2450.63	105.599
	2501.22	95.5982	925.679	92.0086	2449.21	104.69	2449.21	103.044	2449.21	105.596
	2503.15	95.5569	926.161	91.9922	2447.8	104.693	2447.8	103.012	2447.8	105.579
	2505.08	95.5182	926.644	91.9797	2446.38	104.709	2446.38	102.982	2446.38	105.56
	2507.01	95.4847	927.126	91.9636	2444.96	104.745	2444.96	102.98	2444.96	105.566
	2508.93	95.4586	927.608	91.9519	2443.55	104.801	2443.55	103.012	2443.55	105.615
	2510.86	95.4437	928.09	91.9368	2442.13	104.854	2442.13	103.05	2442.13	105.676
	2512.79	95.4434	928.572	91.9264	2440.71	104.873	2440.71	103.053	2440.71	105.698
	2514.72	95.46	929.054	91.9129	2439.29	104.848	2439.29	103.016	2439.29	105.674
	2516.65	95.4929	929.536	91.9045	2437.88	104.8	2437.88	102.98	2437.88	105.644
	2518.58	95.5383	930.018	91.8932	2436.46	104.758	2436.46	102.975	2436.46	105.634
	2520.51	95.5899	930.5	91.8866	2435.04	104.724	2435.04	102.998	2435.04	105.638
	2522.43	95.6408	930.983	91.8758	2433.62	104.694	2433.62	103.028	2433.62	105.65
	2524.36	95.6859	931.465	91.8677	2432.21	104.67	2432.21	103.059	2432.21	105.674
	2526.29	95.7236	931.947	91.853	2430.79	104.661	2430.79	103.082	2430.79	105.688
	2528.22	95.7552	932.429	91.839	2429.37	104.674	2429.37	103.086	2429.37	105.68
	2530.15	95.784	932.911	91.8171	2427.95	104.711	2427.95	103.076	2427.95	105.671
	2532.08	95.8125	933.393	91.7954	2426.54	104.759	2426.54	103.06	2426.54	105.688
	2534.01	95.8414	933.875	91.7659	2425.12	104.8	2425.12	103.05	2425.12	105.711
	2535.93	95.8687	934.357	91.737	2423.7	104.824	2423.7	103.054	2423.7	105.704
	2537.86	95.8912	934.84	91.7007	2422.28	104.834	2422.28	103.073	2422.28	105.675
	2539.79	95.9058	935.322	91.6648	2420.87	104.837	2420.87	103.104	2420.87	105.66
	2541.72	95.9114	935.804	91.6207	2419.45	104.838	2419.45	103.134	2419.45	105.676
	2543.65	95.9088	936.286	91.5761	2418.03	104.837	2418.03	103.162	2418.03	105.695
	2545.58	95.8997	936.768	91.5226	2416.62	104.841	2416.62	103.185	2416.62	105.692
	2547.5	95.8858	937.25	91.4682	2415.2	104.859	2415.2	103.2	2415.2	105.672
	2549.43	95.8672	937.732	91.4048	2413.78	104.886	2413.78	103.205	2413.78	105.674
	2551.36	95.8422	938.215	91.341	2412.36	104.909	2412.36	103.206	2412.36	105.716
	2553.29	95.8089	938.697	91.2686	2410.95	104.921	2410.95	103.218	2410.95	105.784
	2555.22	95.7656	939.179	91.1963	2409.53	104.925	2409.53	103.245	2409.53	105.837
	2557.15	95.7131	939.661	91.1164	2408.11	104.919	2408.11	103.281	2408.11	105.849
	2559.07	95.6536	940.143	91.0379	2406.69	104.907	2406.69	103.312	2406.69	105.833
	2561	95.5908	940.625	90.9538	2405.28	104.912	2405.28	103.334	2405.28	105.82
	2562.93	95.528	941.107	90.8743	2403.86	104.94	2403.86	103.346	2403.86	105.82
	2564.86	95.4682	941.589	90.7925	2402.44	104.974	2402.44	103.343	2402.44	105.814
	2566.79	95.4126	942.072	90.7185	2401.02	104.994	2401.02	103.328	2401.02	105.789
	2568.72	95.3621	942.554	90.6444	2399.61	105.003	2399.61	103.318	2399.61	105.753
	2570.65	95.3173	943.036	90.5784	2398.19	105.009	2398.19	103.326	2398.19	105.72
	2572.57	95.279	943.518	90.5106	2396.77	105.005	2396.77	103.344	2396.77	105.704
	2574.5	95.2463	944	90.4485	2395.35	104.981	2395.35	103.361	2395.35	105.713
	2576.43	95.2168	944.482	90.3825	2393.94	104.945	2393.94	103.366	2393.94	105.728
	2578.36	95.1844	944.964	90.3215	2392.52	104.915	2392.52	103.344	2392.52	105.705
	2580.29	95.1408	945.446	90.2581	2391.1	104.9	2391.1	103.289	2391.1	105.638
	2582.22	95.0761	945.928	90.2034	2389.69	104.895	2389.69	103.23	2389.69	105.573
	2584.14	94.9822	946.411	90.1509	2388.27	104.897	2388.27	103.212	2388.27	105.561
	2586.07	94.8543	946.893	90.1112	2386.85	104.91	2386.85	103.244	2386.85	105.594
	2588	94.6921	947.375	90.0757	2385.43	104.931	2385.43	103.28	2385.43	105.623
	2589.93	94.498	947.857	90.0528	2384.02	104.943	2384.02	103.275	2384.02	105.602
	2591.86	94.2758	948.339	90.0323	2382.6	104.924	2382.6	103.227	2382.6	105.534
	2593.79	94.0267	948.821	90.022	2381.18	104.86	2381.18	103.164	2381.18	105.455
	2595.72	93.7506	949.303	90.0123	2379.76	104.763	2379.76	103.122	2379.76	105.39
	2597.64	93.4452	949.785	90.0122	2378.35	104.669	2378.35	103.114	2378.35	105.342
	2599.57	93.1112	950.268	90.0132	2376.93	104.612	2376.93	103.133	2376.93	105.31
	2601.5	92.7548	950.75	90.0248	2375.51	104.595	2375.51	103.161	2375.51	105.298
	2603.43	92.3917	951.232	90.0378	2374.09	104.601	2374.09	103.186	2374.09	105.296
	2605.36	92.0457	951.714	90.0603	2372.68	104.601	2372.68	103.216	2372.68	105.27
	2607.29	91.7473	952.196	90.0816	2371.26	104.564	2371.26	103.258	2371.26	105.204
	2609.22	91.5256	952.678	90.1079	2369.84	104.482	2369.84	103.289	2369.84	105.117
	2611.14	91.4038	953.16	90.1277	2368.42	104.391	2368.42	103.282	2368.42	105.051
	2613.07	91.3901	953.643	90.147	2367.01	104.342	2367.01	103.239	2367.01	105.033
	2615	91.478	954.125	90.1544	2365.59	104.358	2365.59	103.198	2365.59	105.056
	2616.93	91.6431	954.607	90.1567	2364.17	104.422	2364.17	103.179	2364.17	105.099
	2618.86	91.8511	955.089	90.1434	2362.76	104.47	2362.76	103.178	2362.76	105.143
	2620.79	92.0615	955.571	90.1226	2361.34	104.453	2361.34	103.173	2361.34	105.159
	2622.72	92.2382	956.053	90.0849	2359.92	104.385	2359.92	103.148	2359.92	105.137
	2624.64	92.3534	956.535	90.0398	2358.5	104.312	2358.5	103.112	2358.5	105.096
	2626.57	92.3944	957.017	89.9795	2357.09	104.258	2357.09	103.086	2357.09	105.057
	2628.5	92.3615	957.5	89.915	2355.67	104.219	2355.67	103.084	2355.67	105.021
	2630.43	92.2684	957.982	89.8399	2354.25	104.218	2354.25	103.102	2354.25	105.016
	2632.36	92.1355	958.464	89.7663	2352.83	104.282	2352.83	103.132	2352.83	105.066
	2634.28	91.9879	958.946	89.6884	2351.42	104.381	2351.42	103.137	2351.42	105.137
	2636.21	91.8476	959.428	89.6184	2350	104.457	2350	103.085	2350	105.176
	2638.14	91.7336	959.91	89.5502	2348.58	104.484	2348.58	102.987	2348.58	105.172
	2640.07	91.6569	960.392	89.4951	2347.16	104.478	2347.16	102.888	2347.16	105.152
	2642	91.6229	960.874	89.4451	2345.75	104.453	2345.75	102.846	2345.75	105.137
	2643.93	91.6296	961.356	89.4095	2344.33	104.421	2344.33	102.891	2344.33	105.13
	2645.86	91.6709	961.839	89.3775	2342.91	104.403	2342.91	103.006	2342.91	105.134
	2647.78	91.7353	962.321	89.3556	2341.49	104.429	2341.49	103.139	2341.49	105.15
	2649.71	91.8095	962.803	89.331	2340.08	104.482	2340.08	103.239	2340.08	105.168
	2651.64	91.8769	963.285	89.3099	2338.66	104.517	2338.66	103.283	2338.66	105.173
	2653.57	91.9225	963.767	89.2808	2337.24	104.517	2337.24	103.296	2337.24	105.173
	2655.5	91.9315	964.249	89.2526	2335.83	104.49	2335.83	103.308	2335.83	105.177
	2657.43	91.8947	964.731	89.2173	2334.41	104.423	2334.41	103.314	2334.41	105.172
	2659.36	91.8076	965.213	89.1866	2332.99	104.326	2332.99	103.308	2332.99	105.143
	2661.28	91.6739	965.696	89.1541	2331.57	104.278	2331.57	103.313	2331.57	105.112
	2663.21	91.5025	966.178	89.1318	2330.16	104.357	2330.16	103.358	2330.16	105.128
	2665.14	91.3088	966.66	89.1112	2328.74	104.516	2328.74	103.422	2328.74	105.207
	2667.07	91.1095	967.142	89.1019	2327.32	104.643	2327.32	103.468	2327.32	105.305
	2669	90.9227	967.624	89.0929	2325.9	104.702	2325.9	103.486	2325.9	105.369
	2670.93	90.7618	968.106	89.0918	2324.49	104.747	2324.49	103.505	2324.49	105.402
	2672.86	90.6368	968.588	89.0868	2323.07	104.84	2323.07	103.542	2323.07	105.452
	2674.78	90.5495	969.071	89.0855	2321.65	104.972	2321.65	103.589	2321.65	105.538
	2676.71	90.4961	969.553	89.0763	2320.23	105.075	2320.23	103.631	2320.23	105.636
	2678.64	90.464	970.035	89.0673	2318.82	105.101	2318.82	103.667	2318.82	105.708
	2680.57	90.4366	970.517	89.0477	2317.4	105.071	2317.4	103.696	2317.4	105.743
	2682.5	90.3918	970.999	89.026	2315.98	105.048	2315.98	103.707	2315.98	105.749
	2684.43	90.3091	971.481	88.9923	2314.56	105.053	2314.56	103.701	2314.56	105.749
	2686.35	90.1699	971.963	88.9563	2313.15	105.071	2313.15	103.703	2313.15	105.764
	2688.28	89.9659	972.445	88.9086	2311.73	105.093	2311.73	103.743	2311.73	105.796
	2690.21	89.6992	972.928	88.8597	2310.31	105.125	2310.31	103.818	2310.31	105.834
	2692.14	89.3868	973.41	88.8003	2308.9	105.167	2308.9	103.877	2308.9	105.862
	2694.07	89.0549	973.892	88.7403	2307.48	105.206	2307.48	103.87	2307.48	105.874
	2696	88.7371	974.374	88.6697	2306.06	105.239	2306.06	103.817	2306.06	105.886
	2697.93	88.4625	974.856	88.5981	2304.64	105.269	2304.64	103.79	2304.64	105.922
	2699.85	88.2521	975.338	88.5154	2303.23	105.3	2303.23	103.823	2303.23	105.982
	2701.78	88.1069	975.82	88.4318	2301.81	105.336	2301.81	103.886	2301.81	106.044
	2703.71	88.0112	976.302	88.3378	2300.39	105.381	2300.39	103.94	2300.39	106.097
	2705.64	87.9298	976.784	88.2443	2298.97	105.44	2298.97	103.98	2298.97	106.14
	2707.57	87.821	977.267	88.1415	2297.56	105.494	2297.56	104.021	2297.56	106.173
	2709.5	87.6414	977.749	88.0391	2296.14	105.518	2296.14	104.063	2296.14	106.205
	2711.42	87.3619	978.231	87.9259	2294.72	105.508	2294.72	104.104	2294.72	106.252
	2713.35	86.9697	978.713	87.8109	2293.3	105.5	2293.3	104.15	2293.3	106.308
	2715.28	86.4775	979.195	87.6825	2291.89	105.516	2291.89	104.205	2291.89	106.35
	2717.21	85.9154	979.677	87.5513	2290.47	105.551	2290.47	104.26	2290.47	106.366
	2719.14	85.3311	980.159	87.4071	2289.05	105.596	2289.05	104.307	2289.05	106.379
	2721.07	84.773	980.641	87.2622	2287.63	105.654	2287.63	104.348	2287.63	106.415
	2722.99	84.2851	981.124	87.1069	2286.22	105.716	2286.22	104.381	2286.22	106.469
	2724.92	83.8885	981.606	86.9523	2284.8	105.754	2284.8	104.384	2284.8	106.497
	2726.85	83.5802	982.088	86.7862	2283.38	105.752	2283.38	104.33	2283.38	106.46
	2728.78	83.3235	982.57	86.6177	2281.97	105.713	2281.97	104.246	2281.97	106.376
	2730.71	83.0617	983.052	86.4326	2280.55	105.67	2280.55	104.195	2280.55	106.311
	2732.64	82.7248	983.534	86.2401	2279.13	105.663	2279.13	104.219	2279.13	106.31
	2734.57	82.2579	984.016	86.0268	2277.71	105.706	2277.71	104.304	2277.71	106.365
	2736.49	81.6332	984.499	85.8032	2276.3	105.764	2276.3	104.396	2276.3	106.442
	2738.42	80.8726	984.981	85.5564	2274.88	105.777	2274.88	104.428	2274.88	106.516
	2740.35	80.0414	985.463	85.2961	2273.46	105.744	2273.46	104.379	2273.46	106.58
	2742.28	79.2476	985.945	85.0072	2272.04	105.72	2272.04	104.292	2272.04	106.632
	2744.21	78.6118	986.427	84.6975	2270.63	105.744	2270.63	104.243	2270.63	106.671
	2746.14	78.2493	986.909	84.3507	2269.21	105.788	2269.21	104.256	2269.21	106.688
	2748.07	78.2324	987.391	83.976	2267.79	105.806	2267.79	104.288	2267.79	106.673
	2749.99	78.5794	987.873	83.5592	2266.37	105.782	2266.37	104.284	2266.37	106.632
	2751.92	79.2365	988.356	83.1118	2264.96	105.73	2264.96	104.243	2264.96	106.583
	2753.85	80.0982	988.838	82.6195	2263.54	105.672	2263.54	104.207	2263.54	106.541
	2755.78	81.0227	989.32	82.0912	2262.12	105.623	2262.12	104.204	2262.12	106.505
	2757.71	81.8761	989.802	81.5057	2260.7	105.612	2260.7	104.234	2260.7	106.481
	2759.64	82.553	990.284	80.865	2259.29	105.684	2259.29	104.303	2259.29	106.491
	2761.56	83.0008	990.766	80.1414	2257.87	105.845	2257.87	104.417	2257.87	106.535
	2763.49	83.2114	991.248	79.3347	2256.45	106.011	2256.45	104.555	2256.45	106.578
	2765.42	83.2149	991.73	78.4174	2255.04	106.065	2255.04	104.669	2255.04	106.584
	2767.35	83.0525	992.212	77.3919	2253.62	105.996	2253.62	104.73	2253.62	106.575
	2769.28	82.7661	992.695	76.2307	2252.2	105.921	2252.2	104.745	2252.2	106.61
	2771.21	82.3796	993.177	74.9326	2250.78	105.953	2250.78	104.752	2250.78	106.716
	2773.14	81.904	993.659	73.4611	2249.37	106.116	2249.37	104.816	2249.37	106.888
	2775.06	81.3333	994.141	71.8068	2247.95	106.382	2247.95	105.011	2247.95	107.132
	2776.99	80.659	994.623	69.9303	2246.53	106.716	2246.53	105.354	2246.53	107.464
	2778.92	79.8678	995.105	67.8355	2245.11	107.057	2245.11	105.742	2245.11	107.83
	2780.85	78.9527	995.587	65.5157	2243.7	107.301	2243.7	105.99	2243.7	108.071
	2782.78	77.903	996.069	63.0272	2242.28	107.352	2242.28	105.982	2242.28	108.048
	2784.71	76.7108	996.552	60.425	2240.86	107.201	2240.86	105.767	2240.86	107.788
	2786.63	75.3581	997.034	57.8226	2239.44	106.922	2239.44	105.476	2239.44	107.439
	2788.56	73.827	997.516	55.3158	2238.03	106.616	2238.03	105.202	2238.03	107.139
	2790.49	72.092	997.998	53.0389	2236.61	106.367	2236.61	104.997	2236.61	106.956
	2792.42	70.1387	998.48	51.0987	2235.19	106.226	2235.19	104.897	2235.19	106.901
	2794.35	67.9588	998.962	49.6301	2233.77	106.203	2233.77	104.895	2233.77	106.95
	2796.28	65.5708	999.444	48.7293	2232.36	106.271	2232.36	104.932	2232.36	107.043
	2798.2	63.0101	999.927	48.4885	2230.94	106.361	2230.94	104.948	2230.94	107.093
	2800.13	60.344	1000.41	48.9244	2229.52	106.394	2229.52	104.922	2229.52	107.057
	2802.06	57.6524	1000.89	50.0109	2228.11	106.335	2228.11	104.886	2228.11	106.973
	2803.99	55.0376	1001.37	51.633	2226.69	106.227	2226.69	104.883	2226.69	106.931
	2805.92	52.5977	1001.86	53.645	2225.27	106.15	2225.27	104.91	2225.27	106.989
	2807.85	50.4331	1002.34	55.8492	2223.85	106.142	2223.85	104.926	2223.85	107.117
	2809.78	48.6157	1002.82	58.067	2222.44	106.173	2222.44	104.9	2222.44	107.242
	2811.7	47.1951	1003.3	60.1125	2221.02	106.196	2221.02	104.864	2221.02	107.309
	2813.63	46.1712	1003.78	61.8522	2219.6	106.206	2219.6	104.877	2219.6	107.308
	2815.56	45.513	1004.27	63.1602	2218.18	106.253	2218.18	104.952	2218.18	107.268
	2817.49	45.1488	1004.75	63.9665	2216.77	106.361	2216.77	105.048	2216.77	107.235
	2819.42	45.0034	1005.23	64.2047	2215.35	106.479	2215.35	105.122	2215.35	107.231
	2821.35	45.0025	1005.71	63.8614	2213.93	106.521	2213.93	105.178	2213.93	107.253
	2823.28	45.1125	1006.19	62.9305	2212.51	106.466	2212.51	105.237	2212.51	107.262
	2825.2	45.3372	1006.68	61.4744	2211.1	106.354	2211.1	105.254	2211.1	107.226
	2827.13	45.7388	1007.16	59.5868	2209.68	106.222	2209.68	105.178	2209.68	107.168
	2829.06	46.4111	1007.64	57.4523	2208.26	106.1	2208.26	105.062	2208.26	107.159
	2830.99	47.4783	1008.12	55.2885	2206.84	106.034	2206.84	105.002	2206.84	107.222
	2832.92	49.0487	1008.61	53.3696	2205.43	106.06	2205.43	104.998	2205.43	107.261
	2834.85	51.2022	1009.09	51.9359	2204.01	106.163	2204.01	104.944	2204.01	107.192
	2836.77	53.9406	1009.57	51.2032	2202.59	106.278	2202.59	104.787	2202.59	107.045
	2838.7	57.1851	1010.05	51.2839	2201.18	106.344	2201.18	104.608	2201.18	106.935
	2840.63	60.755	1010.53	52.2199	2199.76	106.322	2199.76	104.516	2199.76	106.938
	2842.56	64.4095	1011.01	53.9341	2198.34	106.216	2198.34	104.513	2198.34	107.048
	2844.49	67.876	1011.5	56.2921	2196.92	106.11	2196.92	104.544	2196.92	107.213
	2846.42	70.9222	1011.98	59.0821	2195.51	106.109	2195.51	104.591	2195.51	107.388
	2848.34	73.3851	1012.46	62.0996	2194.09	106.22	2194.09	104.679	2194.09	107.528
	2850.27	75.2046	1012.94	65.1361	2192.67	106.326	2192.67	104.798	2192.67	107.597
	2852.2	76.4025	1013.43	68.053	2191.25	106.314	2191.25	104.906	2191.25	107.595
	2854.13	77.0681	1013.91	70.7417	2189.84	106.188	2189.84	104.986	2189.84	107.556
	2856.06	77.3127	1014.39	73.1655	2188.42	106.037	2188.42	105.064	2188.42	107.513
	2857.99	77.2518	1014.87	75.2987	2187	105.952	2187	105.153	2187	107.476
	2859.92	76.9729	1015.35	77.1582	2185.58	105.978	2185.58	105.219	2185.58	107.427
	2861.84	76.5379	1015.84	78.7486	2184.17	106.077	2184.17	105.203	2184.17	107.328
	2863.77	75.9723	1016.32	80.0991	2182.75	106.167	2182.75	105.104	2182.75	107.165
	2865.7	75.2835	1016.8	81.2208	2181.33	106.223	2181.33	105.023	2181.33	106.983
	2867.63	74.4604	1017.28	82.1453	2179.91	106.3	2179.91	105.053	2179.91	106.882
	2869.56	73.4971	1017.76	82.8865	2178.5	106.416	2178.5	105.152	2178.5	106.911
	2871.49	72.3909	1018.25	83.4772	2177.08	106.509	2177.08	105.213	2177.08	107.021
	2873.41	71.1618	1018.73	83.9318	2175.66	106.545	2175.66	105.233	2175.66	107.121
	2875.34	69.8432	1019.21	84.2807	2174.25	106.575	2174.25	105.29	2174.25	107.175
	2877.27	68.4942	1019.69	84.535	2172.83	106.652	2172.83	105.406	2172.83	107.243
	2879.2	67.1802	1020.18	84.721	2171.41	106.754	2171.41	105.518	2171.41	107.408
	2881.13	65.9784	1020.66	84.8458	2169.99	106.794	2169.99	105.576	2169.99	107.648
	2883.06	64.9521	1021.14	84.9321	2168.58	106.703	2168.58	105.616	2168.58	107.823
	2884.99	64.1556	1021.62	84.9845	2167.16	106.505	2167.16	105.693	2167.16	107.8
	2886.91	63.6103	1022.1	85.0241	2165.74	106.328	2165.74	105.8	2165.74	107.627
	2888.84	63.3184	1022.59	85.0536	2164.32	106.286	2164.32	105.867	2164.32	107.498
	2890.77	63.2499	1023.07	85.0922	2162.91	106.36	2162.91	105.863	2162.91	107.535
	2892.7	63.368	1023.55	85.1399	2161.49	106.44	2161.49	105.839	2161.49	107.652
	2894.63	63.6231	1024.03	85.2114	2160.07	106.479	2160.07	105.852	2160.07	107.675
	2896.56	63.9777	1024.52	85.3009	2158.65	106.546	2158.65	105.891	2158.65	107.582
	2898.49	64.3915	1025	85.4162	2157.24	106.684	2157.24	105.89	2157.24	107.514
	2900.41	64.8318	1025.48	85.5451	2155.82	106.79	2155.82	105.783	2155.82	107.518
	2902.34	65.2468	1025.96	85.6895	2154.4	106.763	2154.4	105.569	2154.4	107.495
	2904.27	65.5715	1026.44	85.8329	2152.98	106.66	2152.98	105.351	2152.98	107.429
	2906.2	65.7088	1026.92	85.9757	2151.57	106.594	2151.57	105.26	2151.57	107.424
	2908.13	65.5529	1027.41	86.1021	2150.15	106.575	2150.15	105.317	2150.15	107.512
	2910.06	64.9926	1027.89	86.2156	2148.73	106.526	2148.73	105.425	2148.73	107.576
	2911.99	63.9524	1028.37	86.3058	2147.32	106.434	2147.32	105.48	2147.32	107.514
	2913.91	62.4003	1028.85	86.3812	2145.9	106.362	2145.9	105.441	2145.9	107.354
	2915.84	60.3803	1029.34	86.4361	2144.48	106.328	2144.48	105.321	2144.48	107.188
	2917.77	58.0008	1029.82	86.482	2143.06	106.296	2143.06	105.188	2143.06	107.102
	2919.7	55.4456	1030.3	86.5139	2141.65	106.281	2141.65	105.119	2141.65	107.136
	2921.63	52.9414	1030.78	86.5426	2140.23	106.336	2140.23	105.142	2140.23	107.267
	2923.55	50.7545	1031.27	86.5616	2138.81	106.456	2138.81	105.207	2138.81	107.406
	2925.48	49.1438	1031.75	86.5798	2137.39	106.528	2137.39	105.25	2137.39	107.464
	2927.41	48.3415	1032.23	86.5891	2135.98	106.455	2135.98	105.254	2135.98	107.42
	2929.34	48.4885	1032.71	86.5981	2134.56	106.298	2134.56	105.267	2134.56	107.334
	2931.27	49.6039	1033.19	86.5987	2133.14	106.211	2133.14	105.345	2133.14	107.288
	2933.2	51.5304	1033.67	86.5997	2131.72	106.266	2131.72	105.448	2131.72	107.297
	2935.13	53.9552	1034.16	86.5934	2130.31	106.394	2130.31	105.49	2130.31	107.327
	2937.05	56.4514	1034.64	86.5888	2128.89	106.5	2128.89	105.455	2128.89	107.375
	2938.98	58.6111	1035.12	86.578	2127.47	106.57	2127.47	105.43	2127.47	107.477
	2940.91	60.1465	1035.6	86.5695	2126.05	106.622	2126.05	105.48	2126.05	107.615
	2942.84	60.9781	1036.09	86.5553	2124.64	106.652	2124.64	105.569	2124.64	107.703
	2944.77	61.2097	1036.57	86.5438	2123.22	106.634	2123.22	105.6	2123.22	107.679
	2946.7	61.0785	1037.05	86.5269	2121.8	106.564	2121.8	105.522	2121.8	107.568
	2948.62	60.8454	1037.53	86.5132	2120.39	106.467	2120.39	105.383	2120.39	107.434
	2950.55	60.7278	1038.01	86.4945	2118.97	106.4	2118.97	105.292	2118.97	107.328
	2952.48	60.8272	1038.5	86.4792	2117.55	106.418	2117.55	105.309	2117.55	107.296
	2954.41	61.1289	1038.98	86.4589	2116.13	106.538	2116.13	105.401	2116.13	107.368
	2956.34	61.513	1039.46	86.4425	2114.72	106.701	2114.72	105.504	2114.72	107.519
	2958.27	61.8336	1039.94	86.4219	2113.3	106.806	2113.3	105.582	2113.3	107.662
	2960.2	61.977	1040.42	86.4067	2111.88	106.799	2111.88	105.6	2111.88	107.716
	2962.12	61.9335	1040.91	86.3894	2110.46	106.716	2110.46	105.533	2110.46	107.676
	2964.05	61.7956	1041.39	86.3798	2109.05	106.635	2109.05	105.413	2109.05	107.597
	2965.98	61.7463	1041.87	86.3701	2107.63	106.571	2107.63	105.324	2107.63	107.522
	2967.91	61.9884	1042.35	86.3685	2106.21	106.502	2106.21	105.321	2106.21	107.465
	2969.84	62.7007	1042.84	86.3656	2104.79	106.438	2104.79	105.372	2104.79	107.428
	2971.77	63.973	1043.32	86.3678	2103.38	106.419	2103.38	105.408	2103.38	107.404
	2973.7	65.7995	1043.8	86.3642	2101.96	106.431	2101.96	105.388	2101.96	107.4
	2975.62	68.067	1044.28	86.3609	2100.54	106.443	2100.54	105.335	2100.54	107.434
	2977.55	70.6052	1044.76	86.3475	2099.12	106.481	2099.12	105.306	2099.12	107.507
	2979.48	73.2183	1045.25	86.3315	2097.71	106.583	2097.71	105.324	2097.71	107.585
	2981.41	75.7443	1045.73	86.3041	2096.29	106.719	2096.29	105.365	2096.29	107.645
	2983.34	78.0673	1046.21	86.2739	2094.87	106.805	2094.87	105.41	2094.87	107.693
	2985.27	80.1317	1046.69	86.2325	2093.45	106.802	2093.45	105.458	2093.45	107.716
	2987.2	81.9184	1047.17	86.1885	2092.04	106.74	2092.04	105.504	2092.04	107.667
	2989.12	83.4363	1047.66	86.1328	2090.62	106.683	2090.62	105.552	2090.62	107.548
	2991.05	84.7011	1048.14	86.0735	2089.2	106.67	2089.2	105.623	2089.2	107.44
	2992.98	85.7377	1048.62	86.0008	2087.79	106.668	2087.79	105.714	2087.79	107.392
	2994.91	86.5729	1049.1	85.9231	2086.37	106.636	2086.37	105.773	2086.37	107.382
	2996.84	87.2418	1049.59	85.8311	2084.95	106.598	2084.95	105.791	2084.95	107.388
	2998.77	87.7792	1050.07	85.7335	2083.53	106.617	2083.53	105.827	2083.53	107.433
	3000.69	88.2198	1050.55	85.6212	2082.12	106.68	2082.12	105.904	2082.12	107.519
	3002.62	88.5883	1051.03	85.5033	2080.7	106.704	2080.7	105.956	2080.7	107.6
	3004.55	88.9013	1051.51	85.3706	2079.28	106.67	2079.28	105.926	2079.28	107.632
	3006.48	89.165	1052	85.2322	2077.86	106.65	2077.86	105.863	2077.86	107.626
	3008.41	89.3834	1052.48	85.0791	2076.45	106.722	2076.45	105.861	2076.45	107.632
	3010.34	89.5599	1052.96	84.9215	2075.03	106.859	2075.03	105.94	2075.03	107.692
	3012.26	89.7034	1053.44	84.7514	2073.61	106.958	2073.61	106.014	2073.61	107.788
	3014.19	89.8234	1053.92	84.5797	2072.19	106.958	2072.19	105.99	2072.19	107.828
	3016.12	89.9304	1054.41	84.3983	2070.78	106.889	2070.78	105.867	2070.78	107.735
	3018.05	90.0286	1054.89	84.2172	2069.36	106.811	2069.36	105.722	2069.36	107.565
	3019.98	90.1182	1055.37	84.026	2067.94	106.763	2067.94	105.628	2067.94	107.481
	3021.91	90.1936	1055.85	83.8326	2066.52	106.776	2066.52	105.626	2066.52	107.586
	3023.84	90.2509	1056.34	83.6246	2065.11	106.871	2065.11	105.734	2065.11	107.816
	3025.76	90.2877	1056.82	83.4092	2063.69	107.012	2063.69	105.926	2063.69	108.009
	3027.69	90.3084	1057.3	83.1736	2062.27	107.12	2062.27	106.11	2062.27	108.065
	3029.62	90.3187	1057.78	82.9251	2060.86	107.158	2060.86	106.199	2060.86	107.996
	3031.55	90.326	1058.26	82.65	2059.44	107.156	2059.44	106.196	2059.44	107.877
	3033.48	90.3328	1058.75	82.3541	2058.02	107.141	2058.02	106.169	2058.02	107.794
	3035.41	90.3385	1059.23	82.0207	2056.6	107.109	2056.6	106.149	2056.6	107.798
	3037.34	90.3377	1059.71	81.6523	2055.19	107.049	2055.19	106.101	2055.19	107.873
	3039.26	90.3269	1060.19	81.2289	2053.77	106.984	2053.77	105.999	2053.77	107.962
	3041.19	90.304	1060.67	80.7514	2052.35	106.948	2052.35	105.881	2052.35	108.021
	3043.12	90.2728	1061.16	80.1992	2050.93	106.949	2050.93	105.816	2050.93	108.045
	3045.05	90.2385	1061.64	79.5741	2049.52	106.98	2049.52	105.839	2049.52	108.04
	3046.98	90.2075	1062.12	78.8565	2048.1	107.03	2048.1	105.945	2048.1	108.018
	3048.91	90.1822	1062.6	78.0494	2046.68	107.074	2046.68	106.103	2046.68	108.015
	3050.83	90.1622	1063.09	77.1336	2045.26	107.1	2045.26	106.264	2045.26	108.082
	3052.76	90.1427	1063.57	76.1141	2043.85	107.13	2043.85	106.366	2043.85	108.22
	3054.69	90.1205	1064.05	74.9754	2042.43	107.192	2042.43	106.36	2042.43	108.334
	3056.62	90.0929	1064.53	73.7322	2041.01	107.264	2041.01	106.257	2041.01	108.315
	3058.55	90.0621	1065.01	72.3835	2039.59	107.296	2039.59	106.127	2039.59	108.185
	3060.48	90.0311	1065.49	70.9631	2038.18	107.278	2038.18	106.047	2038.18	108.093
	3062.41	90.0042	1065.98	69.4894	2036.76	107.268	2036.76	106.043	2036.76	108.126
	3064.33	89.9816	1066.46	68.0124	2035.34	107.337	2035.34	106.096	2035.34	108.231
	3066.26	89.9619	1066.94	66.5589	2033.93	107.482	2033.93	106.174	2033.93	108.328
	3068.19	89.9396	1067.42	65.1802	2032.51	107.651	2032.51	106.275	2032.51	108.44
	3070.12	89.9111	1067.91	63.8997	2031.09	107.796	2031.09	106.398	2031.09	108.603
	3072.05	89.8735	1068.39	62.7633	2029.67	107.871	2029.67	106.508	2029.67	108.761
	3073.98	89.8284	1068.87	61.7885	2028.26	107.793	2028.26	106.553	2028.26	108.85
	3075.9	89.7783	1069.35	61.0132	2026.84	107.589	2026.84	106.548	2026.84	108.899
	3077.83	89.7273	1069.83	60.4428	2025.42	107.464	2025.42	106.564	2025.42	108.992
	3079.76	89.6755	1070.32	60.0978	2024	107.586	2024	106.624	2024	109.127
	3081.69	89.6224	1070.8	59.9651	2022.59	107.848	2022.59	106.665	2022.59	109.216
	3083.62	89.5635	1071.28	60.0493	2021.17	108.009	2021.17	106.631	2021.17	109.182
	3085.55	89.4966	1071.76	60.3282	2019.75	108.014	2019.75	106.583	2019.75	109.032
	3087.47	89.4195	1072.24	60.8042	2018.33	107.979	2018.33	106.625	2018.33	108.826
	3089.4	89.3345	1072.73	61.4567	2016.92	107.958	2016.92	106.758	2016.92	108.644
	3091.33	89.2438	1073.21	62.2871	2015.5	107.908	2015.5	106.872	2015.5	108.578
	3093.26	89.1517	1073.69	63.2691	2014.08	107.826	2014.08	106.901	2014.08	108.647
	3095.19	89.058	1074.17	64.3933	2012.66	107.789	2012.66	106.89	2012.66	108.753
	3097.12	88.9627	1074.66	65.6212	2011.25	107.842	2011.25	106.893	2011.25	108.802
	3099.05	88.8619	1075.14	66.9336	2009.83	107.945	2009.83	106.908	2009.83	108.844
	3100.97	88.7541	1075.62	68.2874	2008.41	108.014	2008.41	106.948	2008.41	108.971
	3102.9	88.6376	1076.1	69.662	2007	108.003	2007	107.063	2007	109.131
	3104.83	88.5151	1076.58	71.0148	2005.58	107.939	2005.58	107.247	2005.58	109.181
	3106.76	88.3889	1077.07	72.3258	2004.16	107.87	2004.16	107.397	2004.16	109.107
	3108.69	88.2629	1077.55	73.5556	2002.74	107.81	2002.74	107.411	2002.74	108.999
	3110.62	88.137	1078.03	74.6922	2001.33	107.771	2001.33	107.3	2001.33	108.92
	3112.55	88.0108	1078.51	75.7125	1999.91	107.788	1999.91	107.159	1999.91	108.887
	3114.47	87.8803	1078.99	76.6266	1998.49	107.865	1998.49	107.066	1998.49	108.921
	3116.4	87.7438	1079.48	77.4365	1997.07	107.956	1997.07	107.002	1997.07	109.014
	3118.33	87.5995	1079.96	78.1729	1995.66	108.04	1995.66	106.935	1995.66	109.107
	3120.26	87.4496	1080.44	78.8498	1994.24	108.159	1994.24	106.904	1994.24	109.127
	3122.19	87.2954	1080.92	79.4964	1992.82	108.328	1992.82	106.937	1992.82	109.046
	3124.12	87.1399	1081.41	80.1147	1991.4	108.444	1991.4	106.968	1991.4	108.902
	3126.04	86.9815	1081.89	80.715	1989.99	108.378	1989.99	106.918	1989.99	108.778
	3127.97	86.8186	1082.37	81.2804	1988.57	108.156	1988.57	106.844	1988.57	108.736
	3129.9	86.6456	1082.85	81.8076	1987.15	107.949	1987.15	106.871	1987.15	108.766
	3131.83	86.4597	1083.33	82.2758	1985.73	107.901	1985.73	107.003	1985.73	108.822
	3133.76	86.2574	1083.82	82.6854	1984.32	107.997	1984.32	107.112	1984.32	108.873
	3135.69	86.0401	1084.3	83.0251	1982.9	108.093	1982.9	107.108	1982.9	108.885
	3137.61	85.808	1084.78	83.3059	1981.48	108.089	1981.48	107.031	1981.48	108.822
	3139.54	85.564	1085.26	83.5252	1980.07	108.04	1980.07	106.968	1980.07	108.708
	3141.47	85.3057	1085.74	83.6987	1978.65	108.074	1978.65	106.947	1978.65	108.641
	3143.4	85.0315	1086.23	83.8248	1977.23	108.203	1977.23	106.967	1977.23	108.71
	3145.33	84.7347	1086.71	83.9175	1975.81	108.297	1975.81	107.05	1975.81	108.892
	3147.26	84.4113	1087.19	83.9726	1974.4	108.281	1974.4	107.193	1974.4	109.09
	3149.19	84.0551	1087.67	84.0012	1972.98	108.197	1972.98	107.324	1972.98	109.196
	3151.11	83.6646	1088.15	83.9967	1971.56	108.06	1971.56	107.315	1971.56	109.114
	3153.04	83.2353	1088.64	83.9683	1970.14	107.829	1970.14	107.106	1970.14	108.824
	3154.97	82.765	1089.12	83.9075	1968.73	107.524	1968.73	106.812	1968.73	108.44
	3156.9	82.2455	1089.6	83.821	1967.31	107.247	1967.31	106.634	1967.31	108.154
	3158.83	81.6689	1090.08	83.6975	1965.89	107.068	1965.89	106.617	1965.89	108.058
	3160.76	81.0212	1090.57	83.5416	1964.47	107.008	1964.47	106.61	1964.47	108.084
	3162.68	80.2912	1091.05	83.3415	1963.06	107.08	1963.06	106.522	1963.06	108.129
	3164.61	79.4638	1091.53	83.1046	1961.64	107.288	1961.64	106.478	1961.64	108.161
	3166.54	78.529	1092.01	82.824	1960.22	107.558	1960.22	106.618	1960.22	108.225
	3168.47	77.4723	1092.49	82.5151	1958.8	107.765	1958.8	106.88	1958.8	108.346
	3170.4	76.2826	1092.98	82.1798	1957.39	107.853	1957.39	107.057	1957.39	108.476
	3172.33	74.9417	1093.46	81.8413	1955.97	107.866	1955.97	107.038	1955.97	108.563
	3174.26	73.4343	1093.94	81.5066	1954.55	107.861	1954.55	106.881	1954.55	108.623
	3176.18	71.7395	1094.42	81.2009	1953.14	107.847	1953.14	106.704	1953.14	108.663
	3178.11	69.8452	1094.9	80.9295	1951.72	107.818	1951.72	106.574	1951.72	108.612
	3180.04	67.7401	1095.39	80.7133	1950.3	107.802	1950.3	106.512	1950.3	108.426
	3181.97	65.4306	1095.87	80.5517	1948.88	107.802	1948.88	106.53	1948.88	108.185
	3183.9	62.9301	1096.35	80.4582	1947.47	107.745	1947.47	106.594	1947.47	108.01
	3185.83	60.2755	1096.83	80.4238	1946.05	107.57	1946.05	106.622	1946.05	107.946
	3187.76	57.5122	1097.32	80.454	1944.63	107.337	1944.63	106.593	1944.63	107.964
	3189.68	54.7102	1097.8	80.5325	1943.21	107.193	1943.21	106.581	1943.21	108.027
	3191.61	51.944	1098.28	80.6599	1941.8	107.208	1941.8	106.632	1941.8	108.09
	3193.54	49.3058	1098.76	80.8177	1940.38	107.31	1940.38	106.689	1940.38	108.116
	3195.47	46.8804	1099.24	81.0064	1938.96	107.393	1938.96	106.691	1938.96	108.101
	3197.4	44.7539	1099.73	81.209	1937.54	107.427	1937.54	106.654	1937.54	108.08
	3199.33	42.9833	1100.21	81.4275	1936.13	107.43	1936.13	106.608	1936.13	108.081
	3201.26	41.6051	1100.69	81.6467	1934.71	107.415	1934.71	106.552	1934.71	108.108
	3203.18	40.6083	1101.17	81.8703	1933.29	107.393	1933.29	106.482	1933.29	108.14
	3205.11	39.9542	1101.65	82.0855	1931.87	107.373	1931.87	106.418	1931.87	108.156
	3207.04	39.5644	1102.14	82.299	1930.46	107.334	1930.46	106.38	1930.46	108.165
	3208.97	39.3573	1102.62	82.5012	1929.04	107.253	1929.04	106.371	1929.04	108.178
	3210.9	39.2499	1103.1	82.7018	1927.62	107.159	1927.62	106.377	1927.62	108.198
	3212.82	39.1974	1103.58	82.8932	1926.21	107.118	1926.21	106.38	1926.21	108.203
	3214.75	39.1878	1104.07	83.0853	1924.79	107.132	1924.79	106.37	1924.79	108.165
	3216.68	39.2644	1104.55	83.2697	1923.37	107.135	1923.37	106.34	1923.37	108.086
	3218.61	39.4978	1105.03	83.4542	1921.95	107.097	1921.95	106.307	1921.95	107.997
	3220.54	39.9907	1105.51	83.6292	1920.54	107.045	1920.54	106.296	1920.54	107.933
	3222.47	40.8376	1105.99	83.8019	1919.12	107.015	1919.12	106.316	1919.12	107.914
	3224.4	42.1254	1106.48	83.9633	1917.7	107.02	1917.7	106.353	1917.7	107.954
	3226.32	43.8964	1106.96	84.1213	1916.28	107.06	1916.28	106.386	1916.28	108.039
	3228.25	46.1567	1107.44	84.2681	1914.87	107.122	1914.87	106.391	1914.87	108.12
	3230.18	48.8508	1107.92	84.4127	1913.45	107.18	1913.45	106.364	1913.45	108.158
	3232.11	51.8865	1108.4	84.5476	1912.03	107.213	1912.03	106.32	1912.03	108.146
	3234.04	55.1285	1108.89	84.682	1910.61	107.232	1910.61	106.304	1910.61	108.11
	3235.97	58.4387	1109.37	84.8089	1909.2	107.264	1909.2	106.335	1909.2	108.09
	3237.9	61.6785	1109.85	84.9377	1907.78	107.307	1907.78	106.383	1907.78	108.107
	3239.82	64.7451	1110.33	85.062	1906.36	107.32	1906.36	106.39	1906.36	108.14
	3241.75	67.5626	1110.82	85.1913	1904.94	107.278	1904.94	106.337	1904.94	108.141
	3243.68	70.0986	1111.3	85.319	1903.53	107.201	1903.53	106.259	1903.53	108.089
	3245.61	72.3424	1111.78	85.4535	1902.11	107.136	1902.11	106.209	1902.11	108.015
	3247.54	74.3101	1112.26	85.5873	1900.69	107.103	1900.69	106.194	1900.69	107.964
	3249.47	76.0225	1112.74	85.7277	1899.28	107.086	1899.28	106.191	1899.28	107.96
	3251.39	77.5103	1113.23	85.8667	1897.86	107.074	1897.86	106.18	1897.86	107.975
	3253.32	78.7989	1113.71	86.0116	1896.44	107.078	1896.44	106.18	1896.44	107.979
	3255.25	79.9177	1114.19	86.1546	1895.02	107.118	1895.02	106.212	1895.02	107.964
	3257.18	80.8887	1114.67	86.3029	1893.61	107.188	1893.61	106.278	1893.61	107.938
	3259.11	81.7369	1115.15	86.4481	1892.19	107.246	1892.19	106.353	1892.19	107.903
	3261.04	82.4805	1115.64	86.5967	1890.77	107.27	1890.77	106.416	1890.77	107.883
	3262.97	83.1394	1116.12	86.7394	1889.35	107.29	1889.35	106.469	1889.35	107.918
	3264.89	83.7262	1116.6	86.8824	1887.94	107.331	1887.94	106.524	1887.94	108.01
	3266.82	84.2547	1117.08	87.0173	1886.52	107.378	1886.52	106.588	1886.52	108.111
	3268.75	84.732	1117.57	87.1509	1885.1	107.428	1885.1	106.667	1885.1	108.173
	3270.68	85.1669	1118.05	87.276	1883.68	107.494	1883.68	106.756	1883.68	108.2
	3272.61	85.5635	1118.53	87.4002	1882.27	107.555	1882.27	106.835	1882.27	108.224
	3274.54	85.9283	1119.01	87.5162	1880.85	107.579	1880.85	106.882	1880.85	108.279
	3276.47	86.2641	1119.49	87.6304	1879.43	107.579	1879.43	106.894	1879.43	108.356
	3278.39	86.5762	1119.97	87.7351	1878.01	107.598	1878.01	106.89	1878.01	108.424
	3280.32	86.8666	1120.46	87.8363	1876.6	107.657	1876.6	106.9	1876.6	108.466
	3282.25	87.1392	1120.94	87.9268	1875.18	107.727	1875.18	106.928	1875.18	108.491
	3284.18	87.3956	1121.42	88.0137	1873.76	107.756	1873.76	106.948	1873.76	108.485
	3286.11	87.6393	1121.9	88.0905	1872.35	107.712	1872.35	106.932	1872.35	108.419
	3288.04	87.8721	1122.39	88.165	1870.93	107.62	1870.93	106.895	1870.93	108.308
	3289.96	88.0977	1122.87	88.2305	1869.51	107.552	1869.51	106.886	1869.51	108.227
	3291.89	88.3166	1123.35	88.294	1868.09	107.57	1868.09	106.93	1868.09	108.251
	3293.82	88.531	1123.83	88.3485	1866.68	107.655	1866.68	107.003	1866.68	108.352
	3295.75	88.7395	1124.32	88.4008	1865.26	107.746	1865.26	107.07	1865.26	108.461
	3297.68	88.9419	1124.8	88.444	1863.84	107.823	1863.84	107.135	1863.84	108.552
	3299.61	89.1363	1125.28	88.4857	1862.42	107.885	1862.42	107.196	1862.42	108.629
	3301.53	89.3231	1125.76	88.5197	1861.01	107.903	1861.01	107.222	1861.01	108.672
	3303.46	89.5018	1126.24	88.5532	1859.59	107.854	1859.59	107.198	1859.59	108.666
	3305.39	89.6742	1126.72	88.5794	1858.17	107.78	1858.17	107.176	1858.17	108.639
	3307.32	89.8406	1127.21	88.6047	1856.75	107.759	1856.75	107.199	1856.75	108.634
	3309.25	90.0023	1127.69	88.6218	1855.34	107.817	1855.34	107.254	1855.34	108.651
	3311.18	90.158	1128.17	88.637	1853.92	107.902	1853.92	107.297	1853.92	108.658
	3313.11	90.3069	1128.65	88.6439	1852.5	107.957	1852.5	107.315	1852.5	108.651
	3315.03	90.4465	1129.14	88.65	1851.08	107.961	1851.08	107.312	1851.08	108.64
	3316.96	90.5759	1129.62	88.6501	1849.67	107.924	1849.67	107.278	1849.67	108.622
	3318.89	90.694	1130.1	88.6524	1848.25	107.876	1848.25	107.216	1848.25	108.569
	3320.82	90.8015	1130.58	88.6512	1846.83	107.841	1846.83	107.163	1846.83	108.484
	3322.75	90.8983	1131.06	88.6538	1845.42	107.831	1845.42	107.165	1845.42	108.418
	3324.68	90.9856	1131.55	88.6539	1844	107.836	1844	107.23	1844	108.441
	3326.61	91.0629	1132.03	88.6584	1842.58	107.831	1842.58	107.308	1842.58	108.544
	3328.53	91.1303	1132.51	88.6609	1841.16	107.811	1841.16	107.351	1841.16	108.636
	3330.46	91.187	1132.99	88.6688	1839.75	107.796	1839.75	107.356	1839.75	108.671
	3332.39	91.2341	1133.47	88.6763	1838.33	107.808	1838.33	107.336	1838.33	108.672
	3334.32	91.2724	1133.96	88.6911	1836.91	107.837	1836.91	107.303	1836.91	108.681
	3336.25	91.3048	1134.44	88.7071	1835.49	107.85	1835.49	107.27	1835.49	108.692
	3338.18	91.333	1134.92	88.7311	1834.08	107.822	1834.08	107.236	1834.08	108.653
	3340.1	91.3594	1135.4	88.7562	1832.66	107.759	1832.66	107.199	1832.66	108.532
	3342.03	91.3839	1135.89	88.7886	1831.24	107.696	1831.24	107.177	1831.24	108.363
	3343.96	91.4065	1136.37	88.8211	1829.82	107.667	1829.82	107.192	1829.82	108.243
	3345.89	91.4257	1136.85	88.8599	1828.41	107.675	1828.41	107.222	1828.41	108.221
	3347.82	91.4412	1137.33	88.8978	1826.99	107.675	1826.99	107.22	1826.99	108.25
	3349.75	91.4529	1137.81	88.9409	1825.57	107.65	1825.57	107.186	1825.57	108.272
	3351.68	91.4622	1138.3	88.9815	1824.15	107.63	1824.15	107.152	1824.15	108.28
	3353.6	91.4704	1138.78	89.0251	1822.74	107.638	1822.74	107.148	1822.74	108.294
	3355.53	91.4794	1139.26	89.0642	1821.32	107.648	1821.32	107.164	1821.32	108.315
	3357.46	91.4895	1139.74	89.1045	1819.9	107.636	1819.9	107.172	1819.9	108.323
	3359.39	91.5008	1140.22	89.1391	1818.49	107.619	1818.49	107.166	1818.49	108.311
	3361.32	91.512	1140.71	89.1749	1817.07	107.621	1817.07	107.151	1817.07	108.279
	3363.25	91.523	1141.19	89.2059	1815.65	107.637	1815.65	107.126	1815.65	108.226
	3365.17	91.5332	1141.67	89.2389	1814.23	107.632	1814.23	107.09	1814.23	108.152
	3367.1	91.5435	1142.15	89.2674	1812.82	107.594	1812.82	107.057	1812.82	108.068
	3369.03	91.5543	1142.63	89.2978	1811.4	107.552	1811.4	107.042	1811.4	108.009
	3370.96	91.5665	1143.12	89.3233	1809.98	107.549	1809.98	107.048	1809.98	108.006
	3372.89	91.5794	1143.6	89.35	1808.56	107.583	1808.56	107.064	1808.56	108.054
	3374.82	91.5922	1144.08	89.3716	1807.15	107.616	1807.15	107.078	1807.15	108.116
	3376.74	91.603	1144.56	89.3952	1805.73	107.619	1805.73	107.069	1805.73	108.155
	3378.67	91.6111	1145.05	89.4146	1804.31	107.592	1804.31	107.049	1804.31	108.16
	3380.6	91.6157	1145.53	89.4366	1802.89	107.565	1802.89	107.048	1802.89	108.141
	3382.53	91.6179	1146.01	89.4543	1801.48	107.565	1801.48	107.09	1801.48	108.125
	3384.46	91.6188	1146.49	89.4736	1800.06	107.608	1800.06	107.157	1800.06	108.141
	3386.39	91.6203	1146.97	89.4872	1798.64	107.661	1798.64	107.214	1798.64	108.185
	3388.32	91.6226	1147.46	89.5012	1797.22	107.676	1797.22	107.244	1797.22	108.232
	3390.24	91.6264	1147.94	89.5089	1795.81	107.636	1795.81	107.241	1795.81	108.245
	3392.17	91.6307	1148.42	89.5175	1794.39	107.566	1794.39	107.21	1794.39	108.213
	3394.1	91.6356	1148.9	89.5211	1792.97	107.536	1792.97	107.186	1792.97	108.179
	3396.03	91.6409	1149.38	89.5266	1791.56	107.613	1791.56	107.22	1791.56	108.228
	3397.96	91.648	1149.87	89.5277	1790.14	107.771	1790.14	107.308	1790.14	108.364
	3399.89	91.6581	1150.35	89.5307	1788.72	107.91	1788.72	107.379	1788.72	108.489
	3401.82	91.6731	1150.83	89.5291	1787.3	107.967	1787.3	107.397	1787.3	108.543
	3403.74	91.6935	1151.31	89.5295	1785.89	107.957	1785.89	107.39	1785.89	108.548
	3405.67	91.7198	1151.8	89.5258	1784.47	107.936	1784.47	107.396	1784.47	108.546
	3407.6	91.7509	1152.28	89.5258	1783.05	107.921	1783.05	107.416	1783.05	108.546
	3409.53	91.786	1152.76	89.5236	1781.63	107.907	1781.63	107.435	1781.63	108.533
	3411.46	91.8236	1153.24	89.5265	1780.22	107.892	1780.22	107.454	1780.22	108.516
	3413.39	91.8636	1153.72	89.5274	1778.8	107.885	1778.8	107.471	1778.8	108.502
	3415.31	91.905	1154.21	89.5319	1777.38	107.862	1777.38	107.468	1777.38	108.464
	3417.24	91.9482	1154.69	89.5322	1775.96	107.796	1775.96	107.432	1775.96	108.377
	3419.17	91.9923	1155.17	89.5336	1774.55	107.692	1774.55	107.379	1774.55	108.249
	3421.1	92.0372	1155.65	89.5293	1773.13	107.598	1773.13	107.356	1773.13	108.124
	3423.03	92.0819	1156.13	89.526	1771.71	107.595	1771.71	107.386	1771.71	108.066
	3424.96	92.1266	1156.62	89.5179	1770.29	107.697	1770.29	107.444	1770.29	108.101
	3426.89	92.1714	1157.1	89.5127	1768.88	107.84	1768.88	107.498	1768.88	108.201
	3428.81	92.2174	1157.58	89.5043	1767.46	107.96	1767.46	107.546	1767.46	108.318
	3430.74	92.2656	1158.06	89.4994	1766.04	108.022	1766.04	107.583	1766.04	108.401
	3432.67	92.3173	1158.55	89.4912	1764.63	108.017	1764.63	107.589	1764.63	108.405
	3434.6	92.3729	1159.03	89.4858	1763.21	107.962	1763.21	107.566	1763.21	108.335
	3436.53	92.4324	1159.51	89.4764	1761.79	107.895	1761.79	107.534	1761.79	108.254
	3438.46	92.4951	1159.99	89.4695	1760.37	107.848	1760.37	107.504	1760.37	108.206
	3440.39	92.5604	1160.47	89.4587	1758.96	107.818	1758.96	107.466	1758.96	108.174
	3442.31	92.6272	1160.96	89.4505	1757.54	107.79	1757.54	107.423	1757.54	108.132
	3444.24	92.6951	1161.44	89.438	1756.12	107.758	1756.12	107.381	1756.12	108.084
	3446.17	92.7634	1161.92	89.4272	1754.7	107.698	1754.7	107.33	1754.7	108.011
	3448.1	92.8316	1162.4	89.4109	1753.29	107.582	1753.29	107.242	1753.29	107.866
	3450.03	92.899	1162.88	89.3953	1751.87	107.426	1751.87	107.129	1751.87	107.648
	3451.95	92.965	1163.37	89.3736	1750.45	107.316	1750.45	107.044	1750.45	107.453
	3453.88	93.0292	1163.85	89.3528	1749.03	107.324	1749.03	107.02	1749.03	107.397
	3455.81	93.0919	1164.33	89.3267	1747.62	107.41	1747.62	107.021	1747.62	107.447
	3457.74	93.1539	1164.81	89.3019	1746.2	107.49	1746.2	107.009	1746.2	107.487
	3459.67	93.2167	1165.3	89.2716	1744.78	107.524	1744.78	106.971	1744.78	107.451
	3461.6	93.2815	1165.78	89.2415	1743.36	107.494	1743.36	106.899	1743.36	107.35
	3463.53	93.3494	1166.26	89.2036	1741.95	107.403	1741.95	106.806	1741.95	107.234
	3465.45	93.4204	1166.74	89.1632	1740.53	107.291	1740.53	106.733	1740.53	107.148
	3467.38	93.494	1167.22	89.1121	1739.11	107.205	1739.11	106.694	1739.11	107.102
	3469.31	93.5689	1167.71	89.0558	1737.7	107.132	1737.7	106.64	1737.7	107.033
	3471.24	93.6442	1168.19	88.9859	1736.28	107.015	1736.28	106.521	1736.28	106.876
	3473.17	93.719	1168.67	88.9071	1734.86	106.848	1734.86	106.349	1734.86	106.637
	3475.1	93.7934	1169.15	88.8101	1733.44	106.744	1733.44	106.223	1733.44	106.456
	3477.03	93.8674	1169.63	88.6989	1732.03	106.786	1732.03	106.211	1732.03	106.431
	3478.95	93.9413	1170.12	88.5638	1730.61	106.894	1730.61	106.263	1730.61	106.485
	3480.88	94.0149	1170.6	88.4093	1729.19	106.984	1729.19	106.311	1729.19	106.536
	3482.81	94.0879	1171.08	88.2273	1727.77	107.03	1727.77	106.318	1727.77	106.56
	3484.74	94.1596	1171.56	88.025	1726.36	107.019	1726.36	106.265	1726.36	106.529
	3486.67	94.2298	1172.05	87.797	1724.94	106.95	1724.94	106.162	1724.94	106.431
	3488.6	94.2984	1172.53	87.5534	1723.52	106.842	1723.52	106.038	1723.52	106.292
	3490.53	94.3661	1173.01	87.2917	1722.1	106.708	1722.1	105.905	1722.1	106.128
	3492.45	94.4342	1173.49	87.0252	1720.69	106.528	1720.69	105.748	1720.69	105.912
	3494.38	94.5038	1173.97	86.754	1719.27	106.281	1719.27	105.562	1719.27	105.626
	3496.31	94.5762	1174.46	86.494	1717.85	106.016	1717.85	105.392	1717.85	105.338
	3498.24	94.6524	1174.94	86.2466	1716.43	105.855	1716.43	105.286	1716.43	105.195
	3500.17	94.7328	1175.42	86.0288	1715.02	105.838	1715.02	105.219	1715.02	105.219
	3502.09	94.8178	1175.9	85.8415	1713.6	105.872	1713.6	105.136	1713.6	105.282
	3504.02	94.9072	1176.38	85.7002	1712.18	105.866	1712.18	105.01	1712.18	105.298
	3505.95	95.0006	1176.87	85.603	1710.77	105.783	1710.77	104.834	1710.77	105.232
	3507.88	95.0975	1177.35	85.5614	1709.35	105.621	1709.35	104.609	1709.35	105.076
	3509.81	95.197	1177.83	85.5686	1707.93	105.386	1707.93	104.346	1707.93	104.842
	3511.74	95.2981	1178.31	85.6301	1706.51	105.104	1706.51	104.057	1706.51	104.585
	3513.67	95.4001	1178.8	85.7335	1705.1	104.83	1705.1	103.762	1705.1	104.374
	3515.59	95.5026	1179.28	85.8797	1703.68	104.582	1703.68	103.464	1703.68	104.207
	3517.52	95.6055	1179.76	86.0532	1702.26	104.289	1702.26	103.149	1702.26	104.007
	3519.45	95.7092	1180.24	86.2531	1700.84	103.904	1700.84	102.825	1700.84	103.739
	3521.38	95.8138	1180.72	86.4632	1699.43	103.512	1699.43	102.545	1699.43	103.494
	3523.31	95.9193	1181.2	86.6829	1698.01	103.224	1698.01	102.322	1698.01	103.367
	3525.24	96.0248	1181.69	86.897	1696.59	103.028	1696.59	102.12	1696.59	103.352
	3527.17	96.1295	1182.17	87.1066	1695.17	102.906	1695.17	101.936	1695.17	103.424
	3529.09	96.232	1182.65	87.2999	1693.76	102.828	1693.76	101.753	1693.76	103.514
	3531.02	96.332	1183.13	87.4811	1692.34	102.707	1692.34	101.535	1692.34	103.527
	3532.95	96.4291	1183.62	87.6422	1690.92	102.48	1690.92	101.255	1690.92	103.433
	3534.88	96.5246	1184.1	87.7903	1689.5	102.166	1689.5	100.931	1689.5	103.264
	3536.81	96.6192	1184.58	87.919	1688.09	101.831	1688.09	100.589	1688.09	103.061
	3538.74	96.7145	1185.06	88.0361	1686.67	101.488	1686.67	100.236	1686.67	102.819
	3540.66	96.8105	1185.54	88.1355	1685.25	101.091	1685.25	99.8632	1685.25	102.533
	3542.59	96.9073	1186.03	88.2247	1683.84	100.68	1683.84	99.5176	1683.84	102.314
	3544.52	97.0036	1186.51	88.2978	1682.42	100.388	1682.42	99.2524	1682.42	102.257
	3546.45	97.0984	1186.99	88.3629	1681	100.186	1681	99.0136	1681	102.26
	3548.38	97.1902	1187.47	88.4144	1679.58	99.9736	1679.58	98.7304	1679.58	102.209
	3550.31	97.2787	1187.95	88.4601	1678.17	99.706	1678.17	98.3908	1678.17	102.078
	3552.24	97.3634	1188.44	88.4939	1676.75	99.3844	1676.75	98.0224	1676.75	101.883
	3554.16	97.4453	1188.92	88.5228	1675.33	99.0412	1675.33	97.6696	1675.33	101.667
	3556.09	97.5239	1189.4	88.5399	1673.91	98.722	1673.91	97.3492	1673.91	101.474
	3558.02	97.6001	1189.88	88.5521	1672.5	98.4316	1672.5	97.0384	1672.5	101.29
	3559.95	97.6731	1190.37	88.5528	1671.08	98.1604	1671.08	96.7312	1671.08	101.096
	3561.88	97.7429	1190.85	88.5495	1669.66	97.942	1669.66	96.4768	1669.66	100.942
	3563.81	97.8085	1191.33	88.5366	1668.24	97.8148	1668.24	96.3016	1668.24	100.883
	3565.74	97.8699	1191.81	88.5217	1666.83	97.7176	1666.83	96.136	1666.83	100.856
	3567.66	97.9262	1192.29	88.4988	1665.41	97.576	1665.41	95.9236	1665.41	100.762
	3569.59	97.978	1192.78	88.4753	1663.99	97.3876	1663.99	95.6824	1663.99	100.596
	3571.52	98.0252	1193.26	88.4443	1662.57	97.2064	1662.57	95.4604	1662.57	100.428
	3573.45	98.0692	1193.74	88.4131	1661.16	97.0792	1661.16	95.2696	1661.16	100.319
	3575.38	98.1102	1194.22	88.375	1659.74	96.9676	1659.74	95.0812	1659.74	100.236
	3577.31	98.1506	1194.7	88.3372	1658.32	96.8044	1658.32	94.8556	1658.32	100.103
	3579.23	98.191	1195.19	88.2932	1656.91	96.5512	1656.91	94.5796	1656.91	99.874
	3581.16	98.2334	1195.67	88.2501	1655.49	96.2212	1655.49	94.2808	1655.49	99.544
	3583.09	98.2773	1196.15	88.2004	1654.07	95.9164	1654.07	94.066	1654.07	99.1912
	3585.02	98.3228	1196.63	88.1502	1652.65	95.812	1652.65	94.0096	1652.65	99.0112
	3586.95	98.3671	1197.12	88.0912	1651.24	95.8252	1651.24	93.9208	1651.24	98.9884
	3588.88	98.4085	1197.6	88.0292	1649.82	95.7508	1649.82	93.6904	1649.82	98.902
	3590.8	98.4441	1198.08	87.9558	1648.4	95.5996	1648.4	93.436	1648.4	98.7268
	3592.73	98.4736	1198.56	87.877	1646.98	95.494	1646.98	93.2956	1646.98	98.5912
	3594.66	98.4974	1199.04	87.7843	1645.57	95.5036	1645.57	93.2632	1645.57	98.5912
	3596.59	98.5182	1199.53	87.6829	1644.15	95.53	1644.15	93.1852	1644.15	98.6308
	3598.52	98.538	1200.01	87.563	1642.73	95.4796	1642.73	93.0052	1642.73	98.5888
	3600.45	98.5595	1200.49	87.4283	1641.31	95.3512	1641.31	92.7688	1641.31	98.446
	3602.38	98.5829	1200.97	87.2676	1639.9	95.1664	1639.9	92.5144	1639.9	98.2216
	3604.3	98.6091	1201.45	87.0836	1638.48	94.936	1638.48	92.2612	1638.48	97.9372
	3606.23	98.6365	1201.94	86.8644	1637.06	94.6936	1637.06	92.0632	1637.06	97.6648
	3608.16	98.6652	1202.42	86.6128	1635.64	94.5316	1635.64	91.99	1635.64	97.5448
	3610.09	98.6942	1202.9	86.3168	1634.23	94.4956	1634.23	91.9828	1634.23	97.6024
	3612.02	98.7246	1203.38	85.9804	1632.81	94.4812	1632.81	91.9048	1632.81	97.666
	3613.95	98.7558	1203.87	85.5942	1631.39	94.4116	1631.39	91.7536	1631.39	97.636
	3615.88	98.7885	1204.35	85.1683	1629.98	94.3024	1629.98	91.5988	1629.98	97.5376
	3617.8	98.8206	1204.83	84.7032	1628.56	94.192	1628.56	91.48	1628.56	97.4284
	3619.73	98.8511	1205.31	84.2241	1627.14	94.0924	1627.14	91.3744	1627.14	97.33
	3621.66	98.8771	1205.79	83.7499	1625.72	93.9892	1625.72	91.2592	1625.72	97.2256
	3623.59	98.8983	1206.28	83.3249	1624.31	93.9028	1624.31	91.174	1624.31	97.12
	3625.52	98.9135	1206.76	82.983	1622.89	93.8764	1622.89	91.1584	1622.89	97.0444
	3627.45	98.9248	1207.24	82.7747	1621.47	93.8884	1621.47	91.1596	1621.47	96.988
	3629.37	98.9334	1207.72	82.7251	1620.05	93.8704	1620.05	91.1164	1620.05	96.8956
	3631.3	98.942	1208.2	82.8595	1618.64	93.8044	1618.64	91.078	1618.64	96.754
	3633.23	98.9502	1208.69	83.1637	1617.22	93.7504	1617.22	91.1512	1617.22	96.6268
	3635.16	98.9586	1209.17	83.6172	1615.8	93.7552	1615.8	91.3192	1615.8	96.5704
	3637.09	98.965	1209.65	84.1659	1614.38	93.7588	1614.38	91.4116	1614.38	96.526
	3639.02	98.9694	1210.13	84.7641	1612.97	93.6856	1612.97	91.3636	1612.97	96.4036
	3640.95	98.9699	1210.62	85.3528	1611.55	93.5236	1611.55	91.2304	1611.55	96.1792
	3642.87	98.9674	1211.1	85.8987	1610.13	93.292	1610.13	91.0564	1610.13	95.8636
	3644.8	98.9611	1211.58	86.3675	1608.71	93.0208	1608.71	90.8464	1608.71	95.4808
	3646.73	98.9522	1212.06	86.7544	1607.3	92.7304	1607.3	90.5956	1607.3	95.0644
	3648.66	98.9398	1212.54	87.0517	1605.88	92.4232	1605.88	90.3004	1605.88	94.63
	3650.59	98.9242	1213.03	87.2742	1604.46	92.0848	1604.46	89.9644	1604.46	94.1608
	3652.52	98.9044	1213.51	87.4273	1603.05	91.7212	1603.05	89.602	1603.05	93.6484
	3654.44	98.8814	1213.99	87.5311	1601.63	91.3612	1601.63	89.2408	1601.63	93.13
	3656.37	98.8557	1214.47	87.591	1600.21	91.0336	1600.21	88.9084	1600.21	92.6692
	3658.3	98.8297	1214.95	87.6243	1598.79	90.7432	1598.79	88.624	1598.79	92.32
	3660.23	98.8047	1215.44	87.6321	1597.38	90.4948	1597.38	88.4056	1597.38	92.11
	3662.16	98.7836	1215.92	87.6274	1595.96	90.3076	1595.96	88.2616	1595.96	92.0428
	3664.09	98.7669	1216.4	87.6078	1594.54	90.1924	1594.54	88.1716	1594.54	92.0884
	3666.01	98.7567	1216.88	87.5837	1593.12	90.124	1593.12	88.1008	1593.12	92.1916
	3667.94	98.7529	1217.37	87.55	1591.71	90.0724	1591.71	88.0276	1591.71	92.302
	3669.87	98.7563	1217.85	87.5153	1590.29	90.0364	1590.29	87.958	1590.29	92.4076
	3671.8	98.7652	1218.33	87.4728	1588.87	90.028	1588.87	87.9088	1588.87	92.5168
	3673.73	98.7788	1218.81	87.4298	1587.45	90.0544	1587.45	87.8908	1587.45	92.638
	3675.66	98.7941	1219.29	87.379	1586.04	90.1144	1586.04	87.916	1586.04	92.7712
	3677.59	98.8101	1219.78	87.3278	1584.62	90.2056	1584.62	87.988	1584.62	92.9224
	3679.51	98.8244	1220.26	87.2692	1583.2	90.31	1583.2	88.09	1583.2	93.0868
	3681.44	98.837	1220.74	87.2112	1581.78	90.3868	1581.78	88.1728	1581.78	93.2284
	3683.37	98.8465	1221.22	87.1471	1580.37	90.4012	1580.37	88.186	1580.37	93.2968
	3685.3	98.8543	1221.7	87.085	1578.95	90.3508	1578.95	88.1368	1578.95	93.2776
	3687.23	98.8604	1222.19	87.0181	1577.53	90.2872	1577.53	88.1104	1577.53	93.2356
	3689.16	98.8665	1222.67	86.9541	1576.12	90.2824	1576.12	88.18	1576.12	93.2932
	3691.09	98.8725	1223.15	86.8861	1574.7	90.3268	1574.7	88.252	1574.7	93.4528
	3693.01	98.8795	1223.63	86.8213	1573.28	90.3316	1573.28	88.21	1573.28	93.58
	3694.94	98.8857	1224.11	86.7525	1571.86	90.2764	1571.86	88.1056	1571.86	93.64
	3696.87	98.8905	1224.6	86.687	1570.45	90.232	1570.45	88.072	1570.45	93.7264
	3698.8	98.8914	1225.08	86.6174	1569.03	90.268	1569.03	88.1512	1569.03	93.916
	3700.73	98.8883	1225.56	86.5507	1567.61	90.3664	1567.61	88.2436	1567.61	94.1512
	3702.66	98.8797	1226.04	86.4793	1566.19	90.4708	1566.19	88.2808	1566.19	94.342
	3704.58	98.8669	1226.53	86.4102	1564.78	90.5512	1564.78	88.2736	1564.78	94.4668
	3706.51	98.85	1227.01	86.3355	1563.36	90.5656	1563.36	88.1992	1563.36	94.498
	3708.44	98.8315	1227.49	86.2624	1561.94	90.472	1561.94	88.0372	1561.94	94.3996
	3710.37	98.812	1227.97	86.183	1560.52	90.3076	1560.52	87.898	1560.52	94.2064
	3712.3	98.7935	1228.45	86.1044	1559.11	90.2812	1559.11	88.0528	1559.11	94.1632
	3714.23	98.776	1228.94	86.0187	1557.69	90.5428	1557.69	88.4668	1557.69	94.468
	3716.16	98.7608	1229.42	85.9333	1556.27	90.8404	1556.27	88.7212	1556.27	94.8376
	3718.08	98.7471	1229.9	85.8404	1554.85	91.0384	1554.85	88.8064	1554.85	95.0944
	3720.01	98.7366	1230.38	85.7477	1553.44	91.168	1553.44	88.8724	1553.44	95.2768
	3721.94	98.7284	1230.86	85.6478	1552.02	91.2508	1552.02	88.96	1552.02	95.4244
	3723.87	98.7234	1231.35	85.5487	1550.6	91.3168	1550.6	89.0548	1550.6	95.5636
	3725.8	98.7199	1231.83	85.443	1549.19	91.3912	1549.19	89.1232	1549.19	95.7052
	3727.73	98.7176	1232.31	85.3385	1547.77	91.4368	1547.77	89.1268	1547.77	95.8
	3729.66	98.7143	1232.79	85.2277	1546.35	91.3972	1546.35	89.0536	1546.35	95.7844
	3731.58	98.7102	1233.28	85.1184	1544.93	91.2652	1544.93	88.936	1544.93	95.6548
	3733.51	98.705	1233.76	85.0032	1543.52	91.0864	1543.52	88.8112	1543.52	95.4664
	3735.44	98.7018	1234.24	84.8907	1542.1	90.9424	1542.1	88.744	1542.1	95.3164
	3737.37	98.702	1234.72	84.774	1540.68	90.9748	1540.68	88.8664	1540.68	95.3884
	3739.3	98.7092	1235.2	84.662	1539.26	91.2352	1539.26	89.1604	1539.26	95.758
	3741.22	98.7238	1235.68	84.5475	1537.85	91.4788	1537.85	89.3296	1537.85	96.124
	3743.15	98.7463	1236.17	84.4388	1536.43	91.5484	1536.43	89.2936	1536.43	96.2812
	3745.08	98.7734	1236.65	84.3278	1535.01	91.5136	1535.01	89.2156	1535.01	96.3208
	3747.01	98.8029	1237.13	84.2222	1533.59	91.5004	1533.59	89.2408	1533.59	96.4108
	3748.94	98.83	1237.61	84.1139	1532.18	91.5532	1532.18	89.3404	1532.18	96.6112
	3750.87	98.8528	1238.1	84.0115	1530.76	91.5916	1530.76	89.3644	1530.76	96.802
	3752.8	98.869	1238.58	83.9079	1529.34	91.5568	1529.34	89.2828	1529.34	96.886
	3754.72	98.8795	1239.06	83.8128	1527.92	91.4812	1527.92	89.1868	1527.92	96.8968
	3756.65	98.8841	1239.54	83.7193	1526.51	91.4224	1526.51	89.1364	1526.51	96.9064
	3758.58	98.8849	1240.03	83.6365	1525.09	91.3828	1525.09	89.0884	1525.09	96.9256
	3760.51	98.8821	1240.51	83.5565	1523.67	91.3192	1523.67	88.996	1523.67	96.9172
	3762.44	98.878	1240.99	83.4874	1522.26	91.2256	1522.26	88.8964	1522.26	96.9064
	3764.37	98.8726	1241.47	83.4209	1520.84	91.1488	1520.84	88.8424	1520.84	96.9544
	3766.3	98.8682	1241.95	83.3653	1519.42	91.0924	1519.42	88.8064	1519.42	97.0396
	3768.22	98.8643	1242.43	83.3131	1518	91.0432	1518	88.7608	1518	97.1212
	3770.15	98.8622	1242.92	83.2736	1516.59	91.0156	1516.59	88.7284	1516.59	97.2328
	3772.08	98.8606	1243.4	83.2389	1515.17	91.0168	1515.17	88.702	1515.17	97.3864
	3774.01	98.8597	1243.88	83.2173	1513.75	90.9976	1513.75	88.6288	1513.75	97.5064
	3775.94	98.8577	1244.36	83.1993	1512.33	90.9004	1512.33	88.4776	1512.33	97.516
	3777.87	98.8555	1244.85	83.1911	1510.92	90.7048	1510.92	88.2484	1510.92	97.39
	3779.8	98.8521	1245.33	83.1821	1509.5	90.4432	1509.5	87.988	1509.5	97.174
	3781.72	98.8492	1245.81	83.1778	1508.08	90.2464	1508.08	87.8392	1508.08	97.0348
	3783.65	98.8461	1246.29	83.1676	1506.66	90.352	1506.66	87.9904	1506.66	97.246
	3785.58	98.8442	1246.77	83.1577	1505.25	90.7036	1505.25	88.2724	1505.25	97.7224
	3787.51	98.8422	1247.26	83.1378	1503.83	90.9568	1503.83	88.3672	1503.83	98.0608
	3789.44	98.8406	1247.74	83.1138	1502.41	91.0288	1502.41	88.288	1502.41	98.1736
	3791.36	98.838	1248.22	83.0753	1500.99	90.9856	1500.99	88.1476	1500.99	98.1292
	3793.29	98.8353	1248.7	83.0282	1499.58	90.874	1499.58	87.9988	1499.58	97.9624
	3795.22	98.8317	1249.18	82.9625	1498.16	90.7252	1498.16	87.8608	1498.16	97.6852
	3797.15	98.8291	1249.67	82.8854	1496.74	90.5512	1496.74	87.724	1496.74	97.33
	3799.08	98.8267	1250.15	82.7882	1495.32	90.3268	1495.32	87.5236	1495.32	96.9232
	3801.01	98.8253	1250.63	82.6795	1493.91	89.998	1493.91	87.1912	1493.91	96.436
	3802.94	98.8227	1251.11	82.5517	1492.49	89.5204	1492.49	86.7136	1492.49	95.788
	3804.86	98.8181	1251.6	82.4136	1491.07	88.8748	1491.07	86.1136	1491.07	94.9288
	3806.79	98.809	1252.08	82.2571	1489.66	88.1284	1489.66	85.4572	1489.66	93.9568
	3808.72	98.7958	1252.56	82.0908	1488.24	87.4492	1488.24	84.8404	1488.24	93.1408
	3810.65	98.7784	1253.04	81.9063	1486.82	86.9572	1486.82	84.3268	1486.82	92.65
	3812.58	98.7595	1253.52	81.7127	1485.4	86.662	1485.4	83.9488	1485.4	92.458
	3814.51	98.7404	1254.01	81.5024	1483.99	86.572	1483.99	83.7484	1483.99	92.5252
	3816.44	98.7248	1254.49	81.2856	1482.57	86.716	1482.57	83.7748	1482.57	92.8576
	3818.36	98.7133	1254.97	81.0554	1481.15	87.0832	1481.15	84.0232	1481.15	93.4168
	3820.29	98.7075	1255.45	80.8223	1479.73	87.5896	1479.73	84.4156	1479.73	94.0864
	3822.22	98.7055	1255.93	80.5794	1478.32	88.1512	1478.32	84.88	1478.32	94.762
	3824.15	98.7065	1256.42	80.337	1476.9	88.7692	1476.9	85.414	1476.9	95.4412
	3826.08	98.7081	1256.9	80.0887	1475.48	89.5348	1475.48	86.1064	1475.48	96.2176
	3828.01	98.7101	1257.38	79.8465	1474.06	90.6196	1474.06	87.1288	1474.06	97.2724
	3829.93	98.7111	1257.86	79.6059	1472.65	92.0272	1472.65	88.4884	1472.65	98.6416
	3831.86	98.7121	1258.35	79.381	1471.23	93.244	1471.23	89.6476	1471.23	99.844
	3833.79	98.7119	1258.83	79.168	1469.81	93.7384	1469.81	90.076	1469.81	100.35
	3835.72	98.7111	1259.31	78.9809	1468.39	93.5824	1468.39	89.878	1468.39	100.206
	3837.65	98.7084	1259.79	78.8144	1466.98	93.1672	1466.98	89.464	1466.98	99.7948
	3839.58	98.7048	1260.27	78.6805	1465.56	92.9416	1465.56	89.2528	1465.56	99.5716
	3841.51	98.7001	1260.76	78.5727	1464.14	93.2308	1464.14	89.5108	1464.14	99.8824
	3843.43	98.6964	1261.24	78.5026	1462.73	93.9352	1462.73	90.1192	1462.73	100.632
	3845.36	98.6942	1261.72	78.4642	1461.31	94.6648	1461.31	90.7312	1461.31	101.405
	3847.29	98.6955	1262.2	78.4691	1459.89	95.0848	1459.89	91.0756	1459.89	101.829
	3849.22	98.6999	1262.68	78.5101	1458.47	94.9012	1458.47	90.9232	1458.47	101.579
	3851.15	98.7076	1263.17	78.5964	1457.06	94.0156	1457.06	90.1636	1457.06	100.568
	3853.08	98.7161	1263.65	78.717	1455.64	92.9884	1455.64	89.2048	1455.64	99.4252
	3855.01	98.7247	1264.13	78.8774	1454.22	92.3512	1454.22	88.5196	1454.22	98.7256
	3856.93	98.7308	1264.61	79.0642	1452.8	92.0404	1452.8	88.1332	1452.8	98.3836
	3858.86	98.7347	1265.1	79.2814	1451.39	91.8808	1451.39	87.928	1451.39	98.1928
	3860.79	98.7355	1265.58	79.5153	1449.97	91.774	1449.97	87.8104	1449.97	98.0248
	3862.72	98.7344	1266.06	79.769	1448.55	91.666	1448.55	87.7048	1448.55	97.8088
	3864.65	98.7303	1266.54	80.0283	1447.13	91.5424	1447.13	87.5764	1447.13	97.5424
	3866.58	98.724	1267.02	80.295	1445.72	91.4296	1445.72	87.4408	1445.72	97.2784
	3868.5	98.7137	1267.51	80.5539	1444.3	91.3564	1444.3	87.334	1444.3	97.0504
	3870.43	98.7004	1267.99	80.8071	1442.88	91.3348	1442.88	87.2836	1442.88	96.8608
	3872.36	98.6833	1268.47	81.0413	1441.46	91.3324	1441.46	87.2656	1441.46	96.6832
	3874.29	98.6646	1268.95	81.2615	1440.05	91.2304	1440.05	87.1624	1440.05	96.4264
	3876.22	98.6449	1269.43	81.458	1438.63	90.862	1438.63	86.8192	1438.63	95.9512
	3878.15	98.6269	1269.92	81.639	1437.21	90.1852	1437.21	86.1916	1437.21	95.2636
	3880.07	98.611	1270.4	81.7974	1435.8	89.5408	1435.8	85.5412	1435.8	94.7368
	3882	98.5992	1270.88	81.9427	1434.38	89.3392	1434.38	85.2244	1434.38	94.7404
	3883.93	98.5911	1271.36	82.0683	1432.96	89.5708	1432.96	85.2928	1432.96	95.188
	3885.86	98.588	1271.85	82.1835	1431.54	90.0352	1431.54	85.6252	1431.54	95.8288
	3887.79	98.5888	1272.33	82.2817	1430.13	90.5824	1430.13	86.0848	1430.13	96.4744
	3889.72	98.5944	1272.81	82.3723	1428.71	91.0744	1428.71	86.4988	1428.71	96.9844
	3891.65	98.6031	1273.29	82.4489	1427.29	91.4128	1427.29	86.7496	1427.29	97.3048
	3893.57	98.6153	1273.77	82.5207	1425.87	91.6	1425.87	86.8684	1425.87	97.48
	3895.5	98.6285	1274.26	82.5811	1424.46	91.7068	1424.46	86.944	1424.46	97.5904
	3897.43	98.6423	1274.74	82.6389	1423.04	91.7788	1423.04	87.0088	1423.04	97.6768
	3899.36	98.6535	1275.22	82.6867	1421.62	91.816	1421.62	87.052	1421.62	97.7224
	3901.29	98.6617	1275.7	82.7326	1420.2	91.822	1420.2	87.0976	1420.2	97.7308
	3903.22	98.6645	1276.18	82.7688	1418.79	91.8364	1418.79	87.1756	1418.79	97.7716
	3905.14	98.6627	1276.67	82.8036	1417.37	91.882	1417.37	87.2416	1417.37	97.8988
	3907.07	98.6561	1277.15	82.8292	1415.95	91.9132	1415.95	87.2308	1415.95	98.044
	3909	98.6469	1277.63	82.854	1414.53	91.8856	1414.53	87.1492	1414.53	98.122
	3910.93	98.6346	1278.11	82.8702	1413.12	91.7932	1413.12	87.0316	1413.12	98.1124
	3912.86	98.621	1278.59	82.8858	1411.7	91.6564	1411.7	86.9008	1411.7	98.0452
	3914.79	98.6054	1279.08	82.8929	1410.28	91.486	1410.28	86.7532	1410.28	97.9492
	3916.72	98.5891	1279.56	82.8991	1408.87	91.2712	1408.87	86.5564	1408.87	97.8184
	3918.64	98.5715	1280.04	82.8968	1407.45	90.9988	1407.45	86.2972	1407.45	97.6348
	3920.57	98.5546	1280.52	82.8943	1406.03	90.6844	1406.03	85.9984	1406.03	97.4224
	3922.5	98.5382	1281.01	82.8842	1404.61	90.364	1404.61	85.6828	1404.61	97.2256
	3924.43	98.5245	1281.49	82.8754	1403.2	90.0424	1403.2	85.3384	1403.2	97.0348
	3926.36	98.5133	1281.97	82.8607	1401.78	89.6908	1401.78	84.9412	1401.78	96.7924
	3928.29	98.5062	1282.45	82.8486	1400.36	89.2804	1400.36	84.5032	1400.36	96.4672
	3930.22	98.5021	1282.93	82.8314	1398.94	88.8292	1398.94	84.058	1398.94	96.0964
	3932.14	98.502	1283.42	82.8172	1397.53	88.3888	1397.53	83.6308	1397.53	95.7472
	3934.07	98.5042	1283.9	82.7986	1396.11	87.988	1396.11	83.2372	1396.11	95.4532
	3936	98.5087	1284.38	82.7837	1394.69	87.6268	1394.69	82.8832	1394.69	95.2132
	3937.93	98.5135	1284.86	82.7659	1393.27	87.2992	1393.27	82.5484	1393.27	95.0176
	3939.86	98.5184	1285.34	82.7538	1391.86	86.9968	1391.86	82.2052	1391.86	94.8316
	3941.79	98.5207	1285.83	82.7409	1390.44	86.7232	1390.44	81.8704	1390.44	94.6408
	3943.71	98.5207	1286.31	82.7361	1389.02	86.53	1389.02	81.6304	1389.02	94.5016
	3945.64	98.5167	1286.79	82.7323	1387.6	86.506	1387.6	81.5836	1387.6	94.5244
	3947.57	98.5099	1287.27	82.7381	1386.19	86.7148	1386.19	81.76	1386.19	94.798
	3949.5	98.5	1287.76	82.746	1384.77	87.1864	1384.77	82.1608	1384.77	95.3572
	3951.43	98.489	1288.24	82.764	1383.35	87.9364	1383.35	82.8088	1383.35	96.2092
	3953.36	98.4767	1288.72	82.784	1381.94	88.8328	1381.94	83.5972	1381.94	97.2088
	3955.28	98.465	1289.2	82.8131	1380.52	89.4868	1380.52	84.1624	1380.52	97.9444
	3957.21	98.4529	1289.68	82.8421	1379.1	89.5072	1379.1	84.1348	1379.1	98.0056
	3959.14	98.4418	1290.16	82.8772	1377.68	88.9384	1377.68	83.56	1377.68	97.432
	3961.07	98.4309	1290.65	82.9085	1376.27	88.2196	1376.27	82.852	1376.27	96.6604
	3963	98.4221	1291.13	82.9423	1374.85	87.7588	1374.85	82.396	1374.85	96.1084
	3964.93	98.4153	1291.61	82.9694	1373.43	87.6664	1373.43	82.2844	1373.43	95.914
	3966.86	98.4125	1292.09	82.9968	1372.01	87.814	1372.01	82.3816	1372.01	95.9812
	3968.78	98.4135	1292.58	83.0164	1370.6	88.0876	1370.6	82.5832	1370.6	96.2116
	3970.71	98.4197	1293.06	83.0361	1369.18	88.5376	1369.18	82.96	1369.18	96.6556
	3972.64	98.4296	1293.54	83.0483	1367.76	89.2888	1367.76	83.638	1367.76	97.432
	3974.57	98.4438	1294.02	83.0612	1366.34	90.2824	1366.34	84.5596	1366.34	98.4616
	3976.5	98.4603	1294.51	83.0676	1364.93	91.1392	1364.93	85.3636	1364.93	99.3208
	3978.43	98.4796	1294.99	83.0759	1363.51	91.3444	1363.51	85.5736	1363.51	99.4636
	3980.36	98.4996	1295.47	83.0792	1362.09	90.7684	1362.09	85.0468	1362.09	98.77
	3982.28	98.5207	1295.95	83.0862	1360.67	89.9056	1360.67	84.2176	1360.67	97.7932
	3984.21	98.5403	1296.43	83.0897	1359.26	89.2804	1359.26	83.5864	1359.26	97.0876
	3986.14	98.5581	1296.91	83.0972	1357.84	88.9648	1357.84	83.2588	1357.84	96.712
	3988.07	98.5712	1297.4	83.1002	1356.42	88.7944	1356.42	83.1052	1356.42	96.4684
	3990	98.5793	1297.88	83.1045	1355.01	88.6252	1355.01	82.9912	1355.01	96.1936
	3991.93	98.5805	1298.36	83.0999	1353.59	88.3696	1353.59	82.8304	1353.59	95.7892
	3993.85	98.576	1298.84	83.0916	1352.17	87.9688	1352.17	82.5664	1352.17	95.1784
	3995.78	98.5659	1299.33	83.0693	1350.75	87.4048	1350.75	82.1704	1350.75	94.3132
	3997.71	98.5531	1299.81	83.0385	1349.34	86.704	1349.34	81.6436	1349.34	93.2356
	3999.64	98.5383	1300.29	82.9902	1347.92	85.9504	1347.92	81.0352	1347.92	92.1136
			1300.77	82.9314	1346.5	85.2796	1346.5	80.458	1346.5	91.1908
			1301.25	82.8546	1345.08	84.82	1345.08	80.038	1345.08	90.6712
			1301.74	82.769	1343.67	84.6328	1343.67	79.8412	1343.67	90.61
			1302.22	82.6694	1342.25	84.7036	1342.25	79.8736	1342.25	90.9244
			1302.7	82.5678	1340.83	84.982	1340.83	80.1148	1340.83	91.4716
			1303.18	82.4616	1339.41	85.4008	1339.41	80.5012	1339.41	92.1088
			1303.66	82.3653	1338	85.8652	1338	80.9212	1338	92.722
			1304.15	82.2776	1336.58	86.2864	1336.58	81.2824	1336.58	93.2524
			1304.63	82.212	1335.16	86.6308	1335.16	81.5716	1335.16	93.6988
			1305.11	82.1642	1333.74	86.9068	1333.74	81.8152	1333.74	94.0744
			1305.59	82.1429	1332.33	87.136	1332.33	82.0312	1332.33	94.3828
			1306.08	82.1386	1330.91	87.3232	1330.91	82.2232	1330.91	94.6216
			1306.56	82.1557	1329.49	87.4564	1329.49	82.3912	1329.49	94.792
			1307.04	82.1825	1328.08	87.538	1328.08	82.5316	1328.08	94.9168
			1307.52	82.2231	1326.66	87.592	1326.66	82.6456	1326.66	95.0224
			1308	82.2672	1325.24	87.6484	1325.24	82.7392	1325.24	95.1292
			1308.49	82.321	1323.82	87.7084	1323.82	82.8208	1323.82	95.2312
			1308.97	82.3762	1322.41	87.7552	1322.41	82.8928	1322.41	95.3056
			1309.45	82.4403	1320.99	87.7828	1320.99	82.9576	1320.99	95.3356
			1309.93	82.5054	1319.57	87.7972	1319.57	83.0128	1319.57	95.3308
			1310.41	82.5788	1318.15	87.8008	1318.15	83.0464	1318.15	95.3068
			1310.9	82.6522	1316.74	87.7852	1316.74	83.0464	1316.74	95.2696
			1311.38	82.7323	1315.32	87.742	1315.32	83.0176	1315.32	95.2096
			1311.86	82.8101	1313.9	87.6808	1313.9	82.9756	1313.9	95.1292
			1312.34	82.8911	1312.48	87.6208	1312.48	82.9276	1312.48	95.0464
			1312.83	82.9652	1311.07	87.574	1311.07	82.8796	1311.07	94.9768
			1313.31	83.0373	1309.65	87.5368	1309.65	82.8328	1309.65	94.9276
			1313.79	83.0972	1308.23	87.5056	1308.23	82.798	1308.23	94.8952
			1314.27	83.1505	1306.81	87.496	1306.81	82.7896	1306.81	94.8856
			1314.75	83.1884	1305.4	87.526	1305.4	82.822	1305.4	94.9048
			1315.24	83.2181	1303.98	87.5956	1303.98	82.9012	1303.98	94.9612
			1315.72	83.2325	1302.56	87.6976	1302.56	83.014	1302.56	95.05
			1316.2	83.2403	1301.15	87.8248	1301.15	83.1448	1301.15	95.1544
			1316.68	83.2358	1299.73	87.97	1299.73	83.2828	1299.73	95.2576
			1317.16	83.229	1298.31	88.1236	1298.31	83.4256	1298.31	95.3548
			1317.65	83.2148	1296.89	88.2784	1296.89	83.5648	1296.89	95.4448
			1318.13	83.2036	1295.48	88.4188	1295.48	83.6884	1295.48	95.518
			1318.61	83.1904	1294.06	88.5256	1294.06	83.788	1294.06	95.5576
			1319.09	83.1846	1292.64	88.5832	1292.64	83.8636	1292.64	95.56
			1319.58	83.1795	1291.22	88.6012	1291.22	83.9164	1291.22	95.5372
			1320.06	83.1826	1289.81	88.5868	1289.81	83.9452	1289.81	95.5012
			1320.54	83.1853	1288.39	88.552	1288.39	83.9536	1288.39	95.4484
			1321.02	83.1932	1286.97	88.504	1286.97	83.9416	1286.97	95.368
			1321.5	83.1969	1285.55	88.4512	1285.55	83.9128	1285.55	95.2552
			1321.99	83.2021	1284.14	88.396	1284.14	83.8696	1284.14	95.122
			1322.47	83.1996	1282.72	88.3408	1282.72	83.8276	1282.72	94.9948
			1322.95	83.1962	1281.3	88.2988	1281.3	83.8012	1281.3	94.9
			1323.43	83.1841	1279.88	88.282	1279.88	83.794	1279.88	94.8364
			1323.91	83.1709	1278.47	88.2964	1278.47	83.806	1278.47	94.7872
			1324.4	83.1489	1277.05	88.3372	1277.05	83.8348	1277.05	94.75
			1324.88	83.126	1275.63	88.402	1275.63	83.8852	1275.63	94.7344
			1325.36	83.0939	1274.22	88.4764	1274.22	83.956	1274.22	94.7392
			1325.84	83.0593	1272.8	88.5568	1272.8	84.0436	1272.8	94.7488
			1326.33	83.0136	1271.38	88.642	1271.38	84.1432	1271.38	94.7584
			1326.81	82.9634	1269.96	88.738	1269.96	84.2548	1269.96	94.7788
			1327.29	82.9006	1268.55	88.846	1268.55	84.3832	1268.55	94.8124
			1327.77	82.8332	1267.13	88.9648	1267.13	84.5224	1267.13	94.852
			1328.25	82.7543	1265.71	89.0908	1265.71	84.658	1265.71	94.8904
			1328.73	82.6734	1264.29	89.2168	1264.29	84.7828	1264.29	94.9348
			1329.22	82.584	1262.88	89.3404	1262.88	84.9016	1262.88	94.9936
			1329.7	82.495	1261.46	89.4628	1261.46	85.0192	1261.46	95.0656
			1330.18	82.3991	1260.04	89.5816	1260.04	85.1308	1260.04	95.146
			1330.66	82.304	1258.62	89.692	1258.62	85.2304	1258.62	95.2252
			1331.15	82.201	1257.21	89.7952	1257.21	85.3192	1257.21	95.308
			1331.63	82.097	1255.79	89.8984	1255.79	85.408	1255.79	95.4064
			1332.11	81.9818	1254.37	90.0088	1254.37	85.5016	1254.37	95.5192
			1332.59	81.86	1252.95	90.1336	1252.95	85.606	1252.95	95.6332
			1333.08	81.7191	1251.54	90.2788	1251.54	85.7272	1251.54	95.7412
			1333.56	81.561	1250.12	90.4396	1250.12	85.8652	1250.12	95.854
			1334.04	81.3707	1248.7	90.6076	1248.7	86.0188	1248.7	95.9764
			1334.52	81.1493	1247.29	90.7684	1247.29	86.182	1247.29	96.1
			1335	80.882	1245.87	90.916	1245.87	86.3524	1245.87	96.2128
			1335.48	80.5718	1244.45	91.0612	1244.45	86.5336	1244.45	96.3148
			1335.97	80.2059	1243.03	91.234	1243.03	86.7376	1243.03	96.43
			1336.45	79.7886	1241.62	91.4644	1241.62	86.9776	1241.62	96.5848
			1336.93	79.3071	1240.2	91.7644	1240.2	87.2656	1240.2	96.7924
			1337.41	78.7659	1238.78	92.1316	1238.78	87.6124	1238.78	97.054
			1337.9	78.155	1237.36	92.5804	1237.36	88.0396	1237.36	97.3828
			1338.38	77.4893	1235.95	93.1396	1235.95	88.582	1235.95	97.8088
			1338.86	76.7784	1234.53	93.8392	1234.53	89.2828	1234.53	98.3812
			1339.34	76.0642	1233.11	94.69	1233.11	90.1528	1233.11	99.13
			1339.82	75.3804	1231.69	95.662	1231.69	91.144	1231.69	100.023
			1340.31	74.7788	1230.28	96.6508	1230.28	92.1352	1230.28	100.923
			1340.79	74.2818	1228.86	97.4752	1228.86	92.9536	1228.86	101.627
			1341.27	73.9148	1227.44	97.9588	1227.44	93.448	1227.44	101.975
			1341.75	73.6728	1226.02	98.0548	1226.02	93.592	1226.02	101.956
			1342.23	73.5637	1224.61	97.8808	1224.61	93.4948	1224.61	101.7
			1342.72	73.5769	1223.19	97.6252	1223.19	93.322	1223.19	101.375
			1343.2	73.7215	1221.77	97.4356	1221.77	93.19	1221.77	101.088
			1343.68	73.9878	1220.36	97.36	1220.36	93.1444	1220.36	100.878
			1344.16	74.3797	1218.94	97.3612	1218.94	93.1732	1218.94	100.73
			1344.65	74.8761	1217.52	97.3708	1217.52	93.226	1217.52	100.595
			1345.13	75.4661	1216.1	97.3276	1216.1	93.238	1216.1	100.42
			1345.61	76.1162	1214.69	97.1908	1214.69	93.1648	1214.69	100.16
			1346.09	76.8081	1213.27	96.928	1213.27	92.98	1213.27	99.7624
			1346.57	77.5076	1211.85	96.502	1211.85	92.6416	1211.85	99.1648
			1347.06	78.1992	1210.43	95.89	1210.43	92.1244	1210.43	98.3428
			1347.54	78.8545	1209.02	95.1496	1209.02	91.4776	1209.02	97.3672
			1348.02	79.4654	1207.6	94.4356	1207.6	90.8356	1207.6	96.4168
			1348.5	80.0131	1206.18	93.9412	1206.18	90.376	1206.18	95.6992
			1348.98	80.5002	1204.76	93.7912	1204.76	90.2236	1204.76	95.3584
			1349.47	80.9195	1203.35	93.9652	1203.35	90.3868	1203.35	95.3836
			1349.95	81.2833	1201.93	94.3312	1201.93	90.7504	1201.93	95.638
			1350.43	81.5905	1200.51	94.7308	1200.51	91.156	1200.51	95.944
			1350.91	81.8551	1199.09	95.0536	1199.09	91.4836	1199.09	96.1732
			1351.39	82.0753	1197.68	95.2564	1197.68	91.684	1197.68	96.2692
			1351.88	82.263	1196.26	95.3344	1196.26	91.7584	1196.26	96.2332
			1352.36	82.4152	1194.84	95.3128	1194.84	91.738	1194.84	96.1072
			1352.84	82.5445	1193.43	95.2264	1193.43	91.6672	1193.43	95.944
			1353.32	82.6494	1192.01	95.1088	1192.01	91.5724	1192.01	95.7772
			1353.81	82.7434	1190.59	94.972	1190.59	91.462	1190.59	95.6092
			1354.29	82.8243	1189.17	94.84	1189.17	91.3468	1189.17	95.4388
			1354.77	82.903	1187.76	94.7584	1187.76	91.2712	1187.76	95.296
			1355.25	82.9732	1186.34	94.7884	1186.34	91.3012	1186.34	95.2372
			1355.73	83.0416	1184.92	94.9756	1184.92	91.4956	1184.92	95.32
			1356.22	83.0995	1183.5	95.3692	1183.5	91.9036	1183.5	95.6092
			1356.7	83.1532	1182.09	96.0496	1182.09	92.5816	1182.09	96.1924
			1357.18	83.1953	1180.67	97.1056	1180.67	93.58	1180.67	97.1392
			1357.66	83.2331	1179.25	98.5444	1179.25	94.9072	1179.25	98.446
			1358.14	83.2592	1177.83	100.257	1177.83	96.4864	1177.83	100.019
			1358.63	83.2795	1176.42	102.018	1176.42	98.1268	1176.42	101.669
			1359.11	83.2849	1175	103.508	1175	99.5248	1175	103.098
			1359.59	83.2802	1173.58	104.399	1173.58	100.35	1173.58	103.978
			1360.07	83.257	1172.16	104.514	1172.16	100.418	1172.16	104.12
			1360.56	83.2242	1170.75	103.924	1170.75	99.8056	1170.75	103.595
			1361.04	83.18	1169.33	102.898	1169.33	98.7976	1169.33	102.675
			1361.52	83.1415	1167.91	101.75	1167.91	97.7008	1167.91	101.657
			1362	83.114	1166.5	100.698	1166.5	96.7036	1166.5	100.745
			1362.48	83.1166	1165.08	99.8296	1165.08	95.8756	1165.08	100.019
[truncated: 5,471 more rows]

## Sheet: Supplementary Figure 5a
Supplementary Figure 5a, PXRD patterns of 1, S-(+)-2-methylpiperazine and Cu(II)-TBrPP,The measured PXRD pattern of CCOF TPP without Cu2+ and The PXRD of amorphous CCOF (1)
			1	Cu(II)-TBrPP	S-(+)-2-methypiperazine		PXRD of CCOF TPP without Cu2+			The PXRD of amorphous CCOF (1)
		2-theta	Intensity (a.u.)	Intensity (a.u.)	Intensity (a.u.)
		3	1	91.5	0.6375		1.01	50119.6		2	6150
		3.01	1	91.2	0.6239		1.02	49503.1		2.01	5600
		3.02	1	86.6	0.6181		1.03	48944.2		2.02	6300
		3.03	1	82.1	0.6124		1.04	48190.7		2.03	6100
		3.04	1	80.9	0.6307		1.05	47456.3		2.04	4800
		3.05	1	79.7	0.6669		1.06	46867.6		2.05	4750
		3.06	1	77.8	0.7031		1.07	46328.5		2.06	5200
		3.07	1	74.3	0.6783		1.08	45799.3		2.07	4650
		3.08	1	70.9	0.6501		1.09	45206.9		2.08	4650
		3.09	1	75.6	0.6328		1.1	44561.6		2.09	5250
		3.1	1	83.2	0.6385		1.11	44044.1		2.1	5600
		3.11	1	89.1	0.6443		1.12	43372.1		2.11	5650
		3.12	1	81.1	0.6404		1.13	42589.9		2.12	5800
		3.13	1	73.1	0.6324		1.14	41791.8		2.13	5600
		3.14	1	60.6	0.6241		1.15	41203.1		2.14	4450
		3.15	1	43.1	0.6112		1.16	40603.5		2.15	5500
		3.16	1	25.5	0.5982		1.17	39965.9		2.16	4950
		3.17	1	35.1	0.5961		1.18	39298.7		2.17	5200
		3.18	1	49.1	0.6075		1.19	38621.8		2.18	5050
		3.19	1	62.2	0.6189		1.2	37931.1		2.19	5000
		3.2	1	71.7	0.6316		1.21	37292.8		2.2	4900
		3.21	1	81.2	0.6445		1.22	36683.7		2.21	5050
		3.22	1	78.6	0.6529		1.23	36073.7		2.22	5350
		3.23	1	67.9	0.6418		1.24	35359.9		2.23	5700
		3.24	1	57.2	0.6308		1.25	34717.2		2.24	4900
		3.25	1	70	0.6234		1.26	34100		2.25	4550
		3.26	1	83.4	0.6188		1.27	33487.9		2.26	4900
		3.27	1	85.4	0.6143		1.28	32993		2.27	5150
		3.28	1	66.8	0.609		1.29	32525.9		2.28	5250
		3.29	1	48.1	0.6037		1.3	31955.3		2.29	4800
		3.3	1	62.3	0.5963		1.31	31292.3		2.3	5100
		3.31	1	89	0.5845		1.32	30868.7		2.31	4650
		3.32	1	111.8	0.5727		1.33	30330.9		2.32	4850
		3.33	1	99.2	0.5677		1.34	29708.8		2.33	4800
		3.34	1	86.6	0.5658		1.35	29070.7		2.34	4400
		3.35	1	87.9	0.5649		1.36	28590.8		2.35	4250
		3.36	1	104.7	0.5802		1.37	28095.2		2.36	4700
		3.37	1	121.4	0.5954		1.38	27550.7		2.37	4650
		3.38	1	81.4	0.6066		1.39	26982.4		2.38	4400
		3.39	1	31.2	0.6127		1.4	26442.3		2.39	4800
		3.4	1	-8.7	0.6188		1.41	26098.7		2.4	4750
		3.41	1	-11.7	0.6138		1.42	25673.9		2.41	4450
		3.42	1	-14.8	0.6062		1.43	25131		2.42	5150
		3.43	1	-7.2	0.599		1.44	24455.4		2.43	4650
		3.44	1	7.7	0.5932		1.45	24142.5		2.44	4850
		3.45	1	22.5	0.5875		1.46	23557.1		2.45	5000
		3.46	1	28.5	0.5863		1.47	22984.3		2.46	5400
		3.47	1	34.2	0.5886		1.48	22604.1		2.47	4000
		3.48	1	32	0.5908		1.49	22081.4		2.48	3800
		3.49	1	14.5	0.585		1.5	21689.3		2.49	4700
		3.5	1	-3	0.5785		1.51	21277.4		2.5	4650
		3.51	1	-9.4	0.5821		1.52	20782.9		2.51	4200
		3.52	1	-11.3	0.6088		1.53	20236.3		2.52	4350
		3.53	1	-13.4	0.6354		1.54	19809.8		2.53	4350
		3.54	1	-17.6	0.6257		1.55	19382.9		2.54	4650
		3.55	1	-21.8	0.6375		1.56	18933.4		2.55	4700
		3.56	1	-14.8	0.6239		1.57	18494.4		2.56	4400
		3.57	1	5	0.6181		1.58	18094.4		2.57	4200
		3.58	1	24.8	0.6124		1.59	17698.3		2.58	4900
		3.59	1	18.4	0.6307		1.6	17278.8		2.59	4350
		3.6	1	7	0.6669		1.61	16795.2		2.6	4100
		3.61	1	-0.5	0.7031		1.62	16458.2		2.61	4450
		3.62	1	6.3	0.6783		1.63	16054		2.62	3300
		3.63	1	13.2	0.6501		1.64	15652.2		2.63	5200
		3.64	1	18.9	0.6328		1.65	15349.8		2.64	5300
		3.65	1	23.9	0.6385		1.66	14811.1		2.65	4350
		3.66	1	28.8	0.6443		1.67	14494.3		2.66	3650
		3.67	1	16.9	0.6404		1.68	14148.8		2.67	4250
		3.68	1	4.4	0.6324		1.69	13615.7		2.68	3600
		3.69	1	7.5	0.6241		1.7	13386.5		2.69	4050
		3.7	1	41.7	0.6112		1.71	13047.2		2.7	4850
		3.71	1	76	0.5982		1.72	12665.1		2.71	5050
		3.72	1	87.1	0.5961		1.73	12294.1		2.72	4950
		3.73	1	88.6	0.6075		1.74	12058.3		2.73	4350
		3.74	1	89.7	0.6189		1.75	11670		2.74	3600
		3.75	1	85.5	0.6316		1.76	11247.6		2.75	3750
		3.76	1	81.3	0.6445		1.77	10875.3		2.76	5600
		3.77	1	76.9	0.6529		1.78	10715.9		2.77	5250
		3.78	1	72.3	0.6418		1.79	10383.2		2.78	4250
		3.79	1	67.8	0.6308		1.8	10087.2		2.79	5250
		3.8	1	79.3	0.6234		1.81	9827.63		2.8	3800
		3.81	1	94.2	0.6188		1.82	9533.6		2.81	3700
		3.82	1	104.6	0.6143		1.83	9320.66		2.82	3550
		3.83	1	97.7	0.609		1.84	9029.69		2.83	4950
		3.84	1	90.9	0.6037		1.85	8703.03		2.84	4400
		3.85	1	91.5	0.5963		1.86	8410.04		2.85	4000
		3.86	1	91.2	0.5845		1.87	8220.14		2.86	4300
		3.87	1	86.6	0.5727		1.88	7979.8		2.87	4400
		3.88	1	82.1	0.5677		1.89	7726.72		2.88	3900
		3.89	1	80.9	0.5658		1.9	7497.62		2.89	3300
		3.9	1	79.7	0.5649		1.91	7361.54		2.9	3950
		3.91	1	77.8	0.5802		1.92	7083.89		2.91	3800
		3.92	1	74.3	0.5954		1.93	6816.19		2.92	4150
		3.93	1	70.9	0.6066		1.94	6626.87		2.93	2850
		3.94	1	75.6	0.6127		1.95	6446.96		2.94	3250
		3.95	1	83.2	0.6188		1.96	6165.71		2.95	4250
		3.96	1	89.1	0.6138		1.97	5953.49		2.96	3900
		3.97	1	81.1	0.6062		1.98	5816.69		2.97	3650
		3.98	1	73.1	0.599		1.99	5583.99		2.98	3750
		3.99	1	60.6	0.5932		2	5985.85		2.99	3800
		4	1	15.4	0.5875		2.01	5816.45		3	4000
		4.01	1	17.6	3.1175		2.02	5592.7		3.01	3550
		4.02	1	35.5	3.1373		2.03	5387.45		3.02	4150
		4.03	1	53.4	3.113		2.04	5237.6		3.03	3850
		4.04	1	49.8	3.0871		2.05	5067.6		3.04	2900
		4.05	1	44.1	3.1033		2.06	4907.15		3.05	3250
		4.06	1	38.2	3.2015		2.07	4804.7		3.06	3250
		4.07	1	31.7	3.2998		2.08	4604.05		3.07	3850
		4.08	1	25.2	3.3231		2.09	4412.5		3.08	4050
		4.09	1	27	3.3163		2.1	4242.9		3.09	3300
		4.1	1	33.1	3.3084		2.11	4105.9		3.1	2850
		4.11	1	39.5	3.2901		2.12	4022.1		3.11	3500
		4.12	1	55.5	3.2719		2.13	3873.6		3.12	3300
		4.13	1	71.5	3.2824		2.14	3735.7		3.13	3050
		4.14	1	73	3.3265		2.15	3636.15		3.14	3400
		4.15	1	53.2	3.3707		2.16	3473.95		3.15	3350
		4.16	1	33.4	3.3497		2.17	3404.3		3.16	3200
		4.17	1	25.7	3.3158		2.18	3295.55		3.17	3550
		4.18	1	21.5	3.3074		2.19	3142.2		3.18	2900
		4.19	1	19.6	3.3958		2.2	3096.5		3.19	4000
		4.2	1	29.9	3.4841		2.21	2970.45		3.2	3450
		4.21	1	40.1	3.5341		2.22	2850.55		3.21	3650
		4.22	1	35.8	3.5566		2.23	2748.4		3.22	3400
		4.23	1	18.3	3.579		2.24	2650.9		3.23	3400
		4.24	1	0.7	3.5946		2.25	2586.65		3.24	3350
		4.25	1	12	3.6098		2.26	2517.75		3.25	2900
		4.26	1	26.5	3.6253		2.27	2439.75		3.26	3000
		4.27	1	38	3.6413		2.28	2351.8		3.27	2950
		4.28	1	41.9	3.6573		2.29	2316.05		3.28	2800
		4.29	1	45.7	3.6888		2.3	2278.1		3.29	3350
		4.3	1	46.5	3.7269		2.31	2218.7		3.3	3750
		4.31	1	45.7	3.7609		2.32	2125.2		3.31	2600
		4.32	1	44.3	3.7468		2.33	2080.65		3.32	2800
		4.33	1	11.1	3.7327		2.34	2008.65		3.33	2650
		4.34	1	-22	3.7297		2.35	1939.05		3.34	2650
		4.35	1	-23.4	3.7399		2.36	1890.9		3.35	3450
		4.36	1	23.4	3.7502		2.37	1875.3		3.36	3300
		4.37	1	70.2	3.7463		2.38	1835.35		3.37	2500
		4.38	1	76.3	3.7395		2.39	1786.55		3.38	2350
		4.39	1	70.2	3.7377		2.4	1740.2		3.39	3050
		4.4	1	63.6	3.7564		2.41	1720.05		3.4	2550
		4.41	1	53.7	3.7751		2.42	1690.5		3.41	2950
		4.42	1	43.8	3.8263		2.43	1668.05		3.42	2550
		4.43	1	41.6	3.9017		2.44	1646.45		3.43	3100
		4.44	1	46.5	3.9771		2.45	1601.55		3.44	2550
		4.45	1	51.5	3.9536		2.46	1561.8		3.45	2850
		4.46	1	23.5	3.9246		2.47	1535.1		3.46	2550
		4.47	1	-8.5	3.9152		2.48	1520.25		3.47	2700
		4.48	1	-25.9	3.9468		2.49	1514.15		3.48	2350
		4.49	1	-3.1	3.9784		2.5	1488.5		3.49	2900
		4.5	1	19.8	3.9851		2.51	1458.7		3.5	2950
		4.51	1	29.5	3.9809		2.52	1440.9		3.51	3150
		4.52	1	31.7	3.9813		2.53	1447.75		3.52	2600
		4.53	1	34.4	4.0426		2.54	1408.9		3.53	3000
		4.54	1	59.9	4.1039		2.55	1415.55		3.54	2300
		4.55	1	85.4	4.1203		2.56	1413.9		3.55	2450
		4.56	1	91.3	4.0803		2.57	1379.05		3.56	2350
		4.57	1	66.1	4.0403		2.58	1390.5		3.57	2550
		4.58	1	41	4.0981		2.59	1375.75		3.58	2550
		4.59	1	18.2	4.1777		2.6	1354.95		3.59	2300
		4.6	1	-3.9	4.2346		2.61	1336.2		3.6	2900
		4.61	1	-17.3	4.1962		2.62	1321.35		3.61	2800
		4.62	1	25	4.1577		2.63	1348.45		3.62	3000
		4.63	1	67.3	4.1509		2.64	1346.1		3.63	2800
		4.64	1	83.3	4.1684		2.65	1323.9		3.64	2650
		4.65	1	74.2	4.1859		2.66	1351.3		3.65	2650
		4.66	1	65.1	4.2485		2.67	1331		3.66	2800
		4.67	1	73.8	4.314		2.68	1313.1		3.67	2650
		4.68	1	84.8	4.3385		2.69	1304.85		3.68	2000
		4.69	1	84.4	4.273		2.7	1307.9		3.69	2250
		4.7	1	50.9	4.2075		2.71	1303.95		3.7	2600
		4.71	1	17.3	4.2373		2.72	1298.8		3.71	2800
		4.72	1	20.9	4.3104		2.73	1287.7		3.72	2150
		4.73	1	46	4.3803		2.74	1266.55		3.73	2500
		4.74	1	71	4.4012		2.75	1269.6		3.74	2800
		4.75	1	62.6	4.4222		2.76	1285.4		3.75	2600
		4.76	1	54.2	4.4466		2.77	1288.9		3.76	2400
		4.77	1	49.4	4.4755		2.78	1267.85		3.77	2900
		4.78	1	50.6	4.5045		2.79	1265.95		3.78	2750
		4.79	1	51.7	4.539		2.8	1287.44		3.79	2450
		4.8	1	48	4.5748		2.81	1340.36		3.8	2150
		4.81	1	42.7	4.606		2.82	1378.16		3.81	2750
		4.82	1	35.1	4.6171		2.83	1363.04		3.82	2200
		4.83	1	12.7	4.6281		2.84	1329.02		3.83	2050
		4.84	1	-9.8	4.6277		2.85	1332.8		3.84	2350
		4.85	1	-9.5	4.6182		2.86	1287.44		3.85	2700
		4.86	1	13.3	4.6087		2.87	1279.88		3.86	2250
		4.87	1	36.1	4.6027		2.88	1287.44		3.87	1700
		4.88	1	48	4.597		2.89	1287.44		3.88	2050
		4.89	1	58.3	4.5935		2.9	1283.66		3.89	1900
		4.9	1	58.7	4.595		2.91	1344.14		3.9	2600
		4.91	1	29.4	4.5965		2.92	1340.36		3.91	2100
		4.92	1	0.1	4.6027		2.93	1389.5		3.92	2300
		4.93	1	5.6	4.6111		2.94	1340.36		3.93	1950
		4.94	1	32.3	4.6214		2.95	1325.24		3.94	2650
		4.95	1	58.9	4.6667		2.96	1287.44		3.95	2450
		4.96	1	58.6	4.712		2.97	1374.38		3.96	1700
		4.97	1	58.2	4.7375		2.98	1306.34		3.97	1400
		4.98	1	52.6	4.7364		2.99	1276.1		3.98	1850
		4.99	1	38.2	4.7352		3	1370.6		3.99	1750
		5	1	23.7	4.7624		3.01	1378.16		4	1800
		5.02	1	38.4	4.7967		3.02	1329.02		4.01	2000
		5.04	1	63.2	4.8223		3.03	1393.28		4.02	2000
		5.06	1	84.5	4.8067		3.04	1366.82		4.03	2250
		5.08	1	80.7	4.791		3.05	1321.46		4.04	1900
		5.1	1	76.9	4.8105		3.06	1341.2		4.05	2000
		5.12	1	74.4	4.8589		3.07	1400		4.06	2000
		5.14	1	73.3	4.9073		3.08	1450.4		4.07	2550
		5.16	1	72.2	4.8337		3.09	1446.2		4.08	2150
		5.18	1	55.2	4.7499		3.1	1433.6		4.09	1900
		5.2	1	35.7	4.7087		3.11	1437.8		4.1	2000
		5.22	1	27.7	4.7685		3.12	1542.8		4.11	1750
		5.24	1	55.5	4.8283		3.13	1458.8		4.12	2200
		5.26	1	83.3	4.8855		3.14	1517.6		4.13	1900
		5.28	1	88.9	4.9415		3.15	1513.4		4.14	1750
		5.3	1	80.5	4.9922		3.16	1597.4		4.15	2250
		5.32	1	72.1	4.9286		3.17	1626.8		4.16	2100
		5.34	1	78.4	4.865		3.18	1631		4.17	2100
		5.36	1	84.9	4.8672		3.19	1656.2		4.18	2100
		5.38	1	88.9	4.9609		3.2	1593.2		4.19	2100
		5.4	1	88.5	5.0546		3.21	1740.2		4.2	2200
		5.42	1	88.1	5.039		3.22	1647.8		4.21	2250
		5.44	1	89.1	4.9948		3.23	1635.2		4.22	3000
		5.46	1	90.6	4.9629		3.24	1706.6		4.23	2000
		5.48	1	89.7	4.9926		3.25	1773.8		4.24	1600
		5.5	1	68.7	5.0223		3.26	1706.6		4.25	1650
		5.52	1	47.8	4.9924		3.27	1673		4.26	2450
		5.54	1	38.1	4.9116		3.28	1832.6		4.27	1900
		5.56	1	40.4	4.8309		3.29	1908.2		4.28	1950
		5.58	1	42.7	4.8741		3.3	1853.6		4.29	2000
		5.6	1	47.6	4.929		3.31	1929.2		4.3	1750
		5.62	1	52.9	4.9871		3.32	1937.6		4.31	1900
		5.64	1	52.8	5.0534		3.33	2042.6		4.32	2200
		5.66	1	34.5	5.1196		3.34	1983.8		4.33	1750
		5.68	1	16.2	5.1612		3.35	1971.2		4.34	1950
		5.7	1	16.6	5.1901		3.36	2143.4		4.35	2050
		5.72	1	29.2	5.2161		3.37	2340.8		4.36	1950
		5.74	1	41.7	5.1647		3.38	2214.8		4.37	1900
		5.76	1	46.1	5.1133		3.39	2231.6		4.38	1350
		5.78	1	50.3	5.0716		3.4	2206.4		4.39	1650
		5.8	1	49.9	5.0438		3.41	2374.4		4.4	1800
		5.82	1	41.1	5.016		3.42	2412.2		4.41	1550
		5.84	1	32.4	5.0628		3.43	2391.2		4.42	1800
		5.86	1	51.3	5.1302		3.44	2399.6		4.43	1850
		5.88	1	80.7	5.1992		3.45	2605.4		4.44	1800
		5.9	1	106	5.2765		3.46	2769.2		4.45	2200
		5.92	1	95.7	5.3538		3.47	2588.6		4.46	1700
		5.94	1	85.4	5.3525		3.48	2878.4		4.47	2250
		5.96	1	75.3	5.2821		3.49	2975		4.48	1600
		5.98	1	65.4	5.2116		3.5	3088.4		4.49	2200
		6	1	55.5	5.2067		3.51	3117.8		4.5	1800
		6.02	1	49.1	5.2086		3.52	3172.4		4.51	1550
		6.04	1	43.4	5.2007		3.53	3340.4		4.52	1600
		6.06	1	42.7	5.1676		3.54	3588.2		4.53	1350
		6.08	1	59	5.1345		3.55	3537.8		4.54	1650
		6.1	1	75.4	5.1262		3.56	3596.6		4.55	1650
		6.12	1	74	5.1312		3.57	3437		4.56	1100
		6.14	1	60.7	5.1355		3.58	3508.4		4.57	1800
		6.16	1	47.4	5.1176		3.59	3613.4		4.58	1450
		6.18	1	64.4	5.0997		3.6	3508.4		4.59	1500
		6.2	1	82.3	5.109		3.61	3479		4.6	1600
		6.22	1	90.4	5.1589		3.62	3508.4		4.61	2000
		6.24	1	80.2	5.2088		3.63	3260.6		4.62	1650
		6.26	1	69.9	5.2404		3.64	3252.2		4.63	2250
		6.28	1	79.6	5.2667		3.65	3189.2		4.64	1700
		6.3	1	97.1	5.2918		3.66	3046.4		4.65	1450
		6.32	1	110.6	5.3109		3.67	2933		4.66	1500
		6.34	1	84.7	5.3299		3.68	2891		4.67	1500
		6.36	1	58.8	5.3085		3.69	2630.6		4.68	1550
		6.38	1	47.3	5.2502		3.7	2458.4		4.69	1750
		6.4	1	52.3	5.192		3.71	2366		4.7	2050
		6.42	1	57.2	5.2116		3.72	2332.4		4.71	1700
		6.44	1	60.2	5.2402		3.73	2231.6		4.72	1850
		6.46	1	62.9	5.2662		3.74	2177		4.73	1550
		6.48	1	64.7	5.2852		3.75	2181.2		4.74	2200
		6.5	1	63.1	5.3042		3.76	1954.4		4.75	1650
		6.52	1	61.6	5.269		3.77	1803.2		4.76	2350
		6.54	1	52.7	5.2039		3.78	1811.6		4.77	1900
		6.56	1	38.6	5.1398		3.79	1736		4.78	1500
		6.58	1	24.5	5.1291		3.8	1723.4		4.79	1950
		6.6	1	44.9	5.1185		3.81	1677.2		4.8	1650
		6.62	1	66.6	5.1133		3.82	1614.2		4.81	1700
		6.64	1	84.3	5.1168		3.83	1626.8		4.82	1400
		6.66	1	94.2	5.1202		3.84	1538.6		4.83	1650
		6.68	1	104.1	5.1213		3.85	1500.8		4.84	1400
		6.7	1	98.6	5.1217		3.86	1400		4.85	1450
		6.72	1	86.8	5.1239		3.87	1404.2		4.86	1250
		6.74	1	76.3	5.1376		3.88	1408.4		4.87	1550
		6.76	1	79.3	5.1514		3.89	1379		4.88	1700
		6.78	1	82.4	5.1496		3.9	1421		4.89	2200
		6.8	1	80.5	5.1332		3.91	1379		4.9	1500
		6.82	1	72.9	5.1168		3.92	1353.8		4.91	1350
		6.84	1	65.3	5.0872		3.93	1358		4.92	1300
		6.86	1	68.8	5.056		3.94	1328.6		4.93	1600
		6.88	1	74.5	5.0493		3.95	1341.2		4.94	1850
		6.9	1	81.6	5.1114		3.96	1299.2		4.95	1300
		6.92	1	94.2	5.1735		3.97	1307.6		4.96	1400
		6.94	1	106.7	5.1601		3.98	1299.2		4.97	1900
		6.96	1	99.4	5.1038		3.99	1324.4		4.98	1300
		6.98	1	77.7	5.0482		4	1286.6		4.99	1550
		7	1	56	5.063		4.01	1358		5	1700
		7.02	1	91	5.0779		4.02	1328.6		5.01	1050
		7.04	1	128.7	5.1065		4.03	1248.8		5.02	1950
		7.06	1	147.4	5.1571		4.04	1190		5.03	1250
		7.08	1	127.2	5.2078		4.05	1316		5.04	2150
		7.1	1	107	5.1668		4.06	1257.2		5.05	2050
		7.12	1	88.2	5.0968		4.07	1190		5.06	1850
		7.14	1	69.9	5.0355		4.08	1173.2		5.07	1400
		7.16	1	53.2	5.0321		4.09	1278.2		5.08	1400
		7.18	1	55.5	5.0287		4.1	1240.4		5.09	1600
		7.2	1	57.7	5.0403		4.11	1211		5.1	1550
		7.22	1	77.9	5.0666		4.12	1236.2		5.11	1250
		7.24	1	119.8	5.0929		4.13	1215.2		5.12	1800
		7.26	1	161.6	5.092		4.14	1211		5.13	1900
		7.28	1	171.2	5.0874		4.15	1164.8		5.14	2000
		7.3	1	173.9	5.077		4.16	1198.4		5.15	1550
		7.32	1	172.3	5.0496		4.17	1173.2		5.16	1300
		7.34	1	153.6	5.0222		4.18	1194.2		5.17	1800
		7.36	1	135	5.0213		4.19	1194.2		5.18	1900
		7.38	1	124.6	5.0362		4.2	1148		5.19	1950
		7.4	1	120.4	5.0509		4.21	1173.2		5.2	1600
		7.42	1	116.2	5.0231		4.22	1173.2		5.21	1400
		7.44	1	134	4.9953		4.23	1206.8		5.22	1550
		7.46	1	153.1	4.9601		4.24	1177.4		5.23	1450
		7.48	1	156.2	4.9125		4.25	1118.6		5.24	1350
		7.5	1	125.8	4.8649		4.26	1127		5.25	1550
		7.52	1	95.3	4.9181		4.27	1148		5.26	1850
		7.54	1	88.4	5.005		4.28	1135.4		5.27	1500
		7.56	1	91.8	5.0775		4.29	1143.8		5.28	1050
		7.58	1	94.9	5.0498		4.3	1110.2		5.29	1100
		7.6	1	93	5.022		4.31	1127		5.3	1250
		7.62	1	91.1	4.9777		4.32	1118.6		5.31	1950
		7.64	1	103.5	4.9167		4.33	1118.6		5.32	1650
		7.66	1	133.9	4.8558		4.34	1143.8		5.33	1500
		7.68	1	164.4	4.8447		4.35	1152.2		5.34	1150
		7.7	1	156.6	4.8409		4.36	1152.2		5.35	1300
		7.72	1	140.3	4.8385		4.37	1110.2		5.36	1300
		7.74	1	129.3	4.8404		4.38	1097.6		5.37	1450
		7.76	1	141.5	4.8423		4.39	1080.8		5.38	900
		7.78	1	153.7	4.8567		4.4	1156.4		5.39	1750
		7.8	1	158.1	4.8788		4.41	1127		5.4	1200
		7.82	1	156.6	4.9009		4.42	1114.4		5.41	1400
		7.84	1	155.1	4.9279		4.43	1148		5.42	1650
		7.86	1	163.9	4.9549		4.44	1156.4		5.43	1600
		7.88	1	173.4	4.9415		4.45	1106		5.44	1300
		7.9	1	176.7	4.8585		4.46	1139.6		5.45	1600
		7.92	1	166	4.7754		4.47	1127		5.46	2100
		7.94	1	155.4	4.7757		4.48	1097.6		5.47	1750
		7.96	1	134.5	4.8051		4.49	1114.4		5.48	1300
		7.98	1	109	4.8273		4.5	1106		5.49	1600
		8	1	87	4.7953		4.51	1122.8		5.5	2000
		8.02	1	120.1	4.7633		4.52	1110.2		5.51	1700
		8.04	1	153.2	4.7711		4.53	1072.4		5.52	1550
		8.06	1	162.4	4.8202		4.54	1122.8		5.53	1150
		8.08	1	140.3	4.8693		4.55	1097.6		5.54	1200
		8.1	1	118.3	4.7846		4.56	1055.6		5.55	1450
		8.12	1	111.8	4.6787		4.57	1097.6		5.56	1300
		8.14	1	109.2	4.6036		4.58	1038.8		5.57	1350
		8.16	1	110.5	4.6272		4.59	1089.2		5.58	1700
		8.18	1	129.5	4.6508		4.6	1114.4		5.59	1650
		8.2	1	148.5	4.6491		4.61	1089.2		5.6	1700
		8.22	1	159.1	4.6312		4.62	1097.6		5.61	1450
		8.24	1	162.9	4.6133		4.63	1080.8		5.62	1650
		8.26	1	166.7	4.6066		4.64	1101.8		5.63	1350
		8.28	1	155.7	4.6001		4.65	1106		5.64	1700
		8.3	1	143.5	4.6072		4.66	1139.6		5.65	1200
		8.32	1	136.2	4.6384		4.67	1051.4		5.66	1300
		8.34	1	140	4.6697		4.68	1072.4		5.67	1750
		8.36	1	143.8	4.6459		4.69	1110.2		5.68	1300
		8.38	1	133.4	4.6021		4.7	1085		5.69	950
		8.4	1	116.3	4.5637		4.71	1085		5.7	1050
		8.42	1	99.5	4.5697		4.72	1080.8		5.71	1300
		8.44	1	90	4.5758		4.73	1093.4		5.72	1300
		8.46	1	80.5	4.5922		4.74	1085		5.73	1400
		8.48	1	72.6	4.6196		4.75	1080.8		5.74	1700
		8.5	1	66.9	4.647		4.76	1106		5.75	1350
		8.52	1	61.1	4.6259		4.77	1072.4		5.76	1800
		8.54	1	71.6	4.5966		4.78	1101.8		5.77	1800
		8.56	1	86	4.5717		4.79	1047.2		5.78	1450
		8.58	1	99.3	4.5618		4.8	1097.6		5.79	1600
		8.6	1	106.5	4.5519		4.81	1072.4		5.8	1550
		8.62	1	113.7	4.5443		4.82	1059.8		5.81	1500
		8.64	1	115.5	4.5382		4.83	1026.2		5.82	1700
		8.66	1	112.9	4.5321		4.84	1051.4		5.83	1500
		8.68	1	110.2	4.4788		4.85	1089.2		5.84	1150
		8.7	1	118.1	4.4243		4.86	1092.8		5.85	1350
		8.72	1	126.8	4.4045		4.87	1080.8		5.86	1500
		8.74	1	129.4	4.4487		4.88	1085		5.87	1200
		8.76	1	117.2	4.4928		4.89	1055.6		5.88	1150
		8.78	1	105	4.4299		4.9	1034.6		5.89	1250
		8.8	1	105.8	4.3263		4.91	1072.4		5.9	1300
		8.82	1	113.1	4.2397		4.92	1043		5.91	1250
		8.84	1	119.6	4.3079		4.93	1051.4		5.92	1400
		8.86	1	109.3	4.3761		4.94	1085		5.93	1550
		8.88	1	99	4.3976		4.95	1038.8		5.94	1450
		8.9	1	94.9	4.3671		4.96	1079.54		5.95	1600
		8.92	1	99.5	4.3367		4.97	1071.98		5.96	1800
		8.94	1	104	4.3384		4.98	1090.88		5.97	1350
		8.96	1	82.7	4.3461		4.99	1083.08		5.98	1850
		8.98	1	54.5	4.3429		5	1075.6		5.99	1600
		9	1	35.3	4.3018		5.01	1068.7		6	1500
		9.02	1	61.6	4.2607		5.02	1063		6.01	1750
		9.04	1	87.9	4.2325		5.03	1058.5		6.02	1850
		9.06	1	102.3	4.213		5.04	1062.3		6.03	1500
		9.08	1	106.4	4.1936		5.05	1066.1		6.04	1500
		9.1	1	110.6	4.1683		5.06	1071		6.05	1500
		9.12	1	92.6	4.1428		5.07	1077.1		6.06	2000
		9.14	1	72.4	4.1154		5.08	1083.2		6.07	1050
		9.16	1	57.9	4.0846		5.09	1086		6.08	1500
		9.18	1	57.5	4.0537		5.1	1088.3		6.09	1650
		9.2	1	57.1	4.0916		5.11	1086.8		6.1	1350
		9.22	1	75.9	4.1568		5.12	1073.5		6.11	1450
		9.24	1	104.4	4.209		5.13	1060.1		6.12	1450
		9.26	1	132.1	4.1317		5.14	1065.8		6.13	1200
		9.28	1	135.9	4.0544		5.15	1083.3		6.14	1550
		9.3	1	139.7	4.002		5.16	1100.8		6.15	1550
		9.32	1	130.5	3.9784		5.17	1096.9		6.16	1700
		9.34	1	102.3	3.9548		5.18	1092.7		6.17	1300
		9.36	1	74.1	3.9567		5.19	1077.9		6.18	1550
		9.38	1	68.3	3.9636		5.2	1044.3		6.19	1200
		9.4	1	68.7	3.9685		5.21	1010.8		6.2	1500
		9.42	1	67.6	3.9662		5.22	1017.1		6.21	1550
		9.44	1	58.9	3.9639		5.23	1037.7		6.22	1350
		9.46	1	50.1	3.9646		5.24	1059.5		6.23	1300
		9.48	1	59.3	3.9672		5.25	1091.1		6.24	1300
		9.5	1	84.5	3.9699		5.26	1122.7		6.25	1600
		9.52	1	109.6	3.8991		5.27	1140.1		6.26	1550
		9.54	1	111.7	3.8252		5.28	1142.4		6.27	1850
		9.56	1	111.3	3.7853		5.29	1144.7		6.28	1300
		9.58	1	111.4	3.8131		5.3	1144.3		6.29	1200
		9.6	1	112.9	3.8409		5.31	1143.6		6.3	1750
		9.62	1	114.5	3.8255		5.32	1112.8		6.31	1350
		9.64	1	115	3.7924		5.33	1112.1		6.32	1750
		9.66	1	115	3.7564		5.34	1111.3		6.33	1600
		9.68	1	115.5	3.6883		5.35	1102		6.34	1300
		9.7	1	136.1	3.6201		5.36	1087.1		6.35	1550
		9.72	1	156.7	3.6167		5.37	1072.3		6.36	1550
		9.74	1	172	3.6905		5.38	1097.8		6.37	1200
		9.76	1	179.7	3.7644		5.39	1124		6.38	1200
		9.78	1	187.3	3.7697		5.4	1136.6		6.39	1150
		9.8	1	177.8	3.761		5.41	1124		6.4	1200
		9.82	1	163.3	3.7481		5.42	1111.4		6.41	1500
		9.84	1	149.3	3.7192		5.43	1106.9		6.42	1750
		9.86	1	137.5	3.6902		5.44	1105.4		6.43	1150
		9.88	1	125.6	3.6639		5.45	1102.3		6.44	1250
		9.9	1	109.1	3.6396		5.46	1086		6.45	1650
		9.92	1	88.1	3.6152		5.47	1069.6		6.46	1750
		9.94	1	67.2	3.6223		5.48	1079.8		6.47	1350
		9.96	1	91.6	3.6311		5.49	1089.4		6.48	1650
		9.98	1	121.3	3.6253		5.5	1129.1		6.49	1700
		10	1	139.7	3.5896		5.51	1111.4		6.5	1550
		10.02	1	127.5	3.5538		5.52	1083.6		6.51	1650
		10.04	1	115.3	3.5521		5.53	1064		6.52	1450
		10.06	1	120.6	3.565		5.54	1073.2		6.53	1850
		10.08	1	135.4	3.5745		5.55	1112.3		6.54	1600
		10.1	1	149.8	3.5402		5.56	1128.5		6.55	1150
		10.12	1	141.1	3.5059		5.57	1149.5		6.56	1400
		10.14	1	132.3	3.4812		5.58	1170.4		6.57	1350
		10.16	1	120.9	3.4683		5.59	1145.1		6.58	1650
		10.18	1	105.3	3.4553		5.6	1118.4		6.59	1400
		10.2	1	89.7	3.4233		5.61	1103.4		6.6	1550
		10.22	1	95.3	3.3871		5.62	1110.2		6.61	1850
		10.24	1	107.5	3.3667		5.63	1117.1		6.62	1450
		10.26	1	116.8	3.4113		5.64	1103.1		6.63	1050
		10.28	1	108.5	3.4558		5.65	1111		6.64	1500
		10.3	1	100.1	3.4282		5.66	1091.8		6.65	1400
		10.32	1	100.5	3.3459		5.67	1100.2		6.66	1400
		10.34	1	109.3	3.2637		5.68	1108.5		6.67	1050
		10.36	1	118	3.31		5.69	1109.8		6.68	1300
		10.38	1	106.2	3.3641		5.7	1102.9		6.69	1500
		10.4	1	91.7	3.3842		5.71	1096.1		6.7	1100
		10.42	1	80	3.3313		5.72	1105.3		6.71	1850
		10.44	1	76.2	3.2784		5.73	1117.4		6.72	2000
		10.46	1	72.4	3.2804		5.74	1125.1		6.73	1800
		10.48	1	91.6	3.3071		5.75	1116.4		6.74	1400
		10.5	1	123.9	3.3316		5.76	1107.6		6.75	1600
		10.52	1	155.9	3.3255		5.77	1107.8		6.76	1450
		10.54	1	139.1	3.3194		5.78	1114.3		6.77	1850
		10.56	1	122.3	3.299		5.79	1120.8		6.78	1750
		10.58	1	115.4	3.2601		5.8	1121.4		6.79	1500
		10.6	1	124.1	3.2213		5.81	1121.7		6.8	1450
		10.62	1	132.9	3.2366		5.82	1123.3		6.81	2000
		10.64	1	121.5	3.2644		5.83	1127.1		6.82	1250
		10.66	1	103.6	3.2793		5.84	1130.9		6.83	1300
		10.68	1	89.1	3.2382		5.85	1126.6		6.84	2050
		10.7	1	97.5	3.1971		5.86	1119		6.85	1550
		10.72	1	105.9	3.179		5.87	1111.8		6.86	1050
		10.74	1	107.9	3.179		5.88	1109.9		6.87	1900
		10.76	1	103.7	3.179		5.89	1108		6.88	1000
		10.78	1	99.5	3.1505		5.9	1112.2		6.89	1650
		10.8	1	105.4	3.1201		5.91	1123.7		6.9	1750
		10.82	1	112.6	3.0996		5.92	1135.1		6.91	1100
		10.84	1	121.2	3.1015		5.93	1136		6.92	1800
		10.86	1	133.7	3.1034		5.94	1134.9		6.93	1600
		10.88	1	146.3	3.097		5.95	1137		6.94	1650
		10.9	1	146.2	3.0867		5.96	1151.5		6.95	1400
		10.92	1	138.6	3.0767		5.97	1165.9		6.96	1500
		10.94	1	131	3.0706		5.98	1166.9		6.97	1550
		10.96	1	112.7	3.0645		5.99	1158.2		6.98	2100
		10.98	1	94.4	3.0574		6	1149.4		6.99	1300
		11	1	94.1	3.049		6.01	1149		7	1550
		11.02	1	123.8	3.0406		6.02	1149		7.01	1500
		11.04	1	153.5	3.0258		6.03	1139.9		7.02	1700
		11.06	1	165.3	3.0095		6.04	1112.1		7.03	1900
		11.08	1	171	2.9847		6.05	1084.3		7.04	1650
		11.1	1	173.6	2.9211		6.06	1102.8		7.05	1500
		11.12	1	154.2	2.8575		6.07	1140.8		7.06	1350
		11.14	1	134.8	2.8303		6.08	1172.7		7.07	1800
		11.16	1	127.1	2.8325		6.09	1130.1		7.08	2300
		11.18	1	131.3	2.8348		6.1	1087.4		7.09	1900
		11.2	1	135.5	2.8244		6.11	1075.7		7.1	1550
		11.22	1	152.2	2.813		6.12	1101.6		7.11	1550
		11.24	1	170.9	2.8199		6.13	1127.5		7.12	1900
		11.26	1	185.7	2.8694		6.14	1148.6		7.13	1500
		11.28	1	188.8	2.9189		6.15	1168.8		7.14	1300
		11.3	1	191.8	2.9011		6.16	1179.3		7.15	1550
		11.32	1	198.4	2.8508		6.17	1150.3		7.16	1500
		11.34	1	207.2	2.8029		6.18	1121.4		7.17	1400
		11.36	1	215.9	2.8006		6.19	1129.7		7.18	1400
		11.38	1	228.1	2.7983		6.2	1165.9		7.19	1950
		11.4	1	240.3	2.7825		6.21	1202.1		7.2	2150
		11.42	1	249.3	2.7483		6.22	1201.8		7.21	1650
		11.44	1	252.7	2.714		6.23	1199.6		7.22	2000
		11.46	1	256.1	2.7306		6.24	1195		7.23	1800
		11.48	1	294.8	2.7603		6.25	1185.4		7.24	1750
		11.5	1	345.8	2.7759		6.26	1175.9		7.25	2150
		11.52	1	395	2.7222		6.27	1181.2		7.26	1400
		11.54	1	430.4	2.6685		6.28	1193		7.27	1650
		11.56	1	465.9	2.6639		6.29	1204.2		7.28	1550
		11.58	1	499.2	2.7004		6.3	1207.3		7.29	1650
		11.6	1	530.5	2.737		6.31	1210.3		7.3	1850
		11.62	1	561.7	2.7306		6.32	1209.6		7.31	1650
		11.64	1	610.6	2.7203		6.33	1204.3		7.32	1750
		11.66	1	662.4	2.7113		6.34	1199		7.33	1800
		11.68	1	702.5	2.7056		6.35	1184		7.34	1400
		11.7	1	704.8	2.6999		6.36	1166.9		7.35	1200
		11.72	1	707.1	2.6623		6.37	1150.1		7.36	1500
		11.74	1	787.6	2.6086		6.38	1134.9		7.37	1800
		11.76	1	918.2	2.5583		6.39	1119.6		7.38	1900
		11.78	1	1048.9	2.5918		6.4	1126.7		7.39	1950
		11.8	1	1091.8	2.6253		6.41	1151.1		7.4	1950
		11.82	1	1133.3	2.6417		6.42	1175.5		7.41	1650
		11.84	1	1182.9	2.6337		6.43	1186.3		7.42	1850
		11.86	1	1246.8	2.6257		6.44	1196.2		7.43	1500
		11.88	1	1310.8	2.6123		6.45	1205.8		7.44	1750
		11.9	1	1225.2	2.5975		6.46	1215		7.45	1650
		11.92	1	1084.7	2.5874		6.47	1224.1		7.46	1600
		11.94	1	939.9	2.6022		6.48	1226.5		7.47	1300
		11.96	1	759.1	2.6171		6.49	1225.7		7.48	1050
		11.98	1	578.2	2.6187		6.5	1223.8		7.49	1700
		12	1	428.7	2.6088		6.51	1203.6		7.5	1600
		12.02	1	313.3	2.5989		6.52	1183.4		7.51	1650
		12.04	1	197.9	2.5395		6.53	1177.4		7.52	2200
		12.06	1	165.4	2.4751		6.54	1190		7.53	1550
		12.08	1	147.1	2.4384		6.55	1202.6		7.54	1800
		12.1	1	132.5	2.4715		6.56	1210.2		7.55	1600
		12.12	1	130.2	2.5046		6.57	1216.7		7.56	1650
		12.14	1	127.9	2.5208		6.58	1219.4		7.57	1450
		12.16	1	124.9	2.528		6.59	1205.4		7.58	1550
		12.18	1	121.5	2.5338		6.6	1191.3		7.59	2150
		12.2	1	118.1	2.4965		6.61	1182.9		7.6	2100
		12.22	1	121.3	2.4592		6.62	1179.1		7.61	1700
		12.24	1	124.8	2.4416		6.63	1175.3		7.62	1800
		12.26	1	111.4	2.4531		6.64	1193.4		7.63	1450
		12.28	1	66.9	2.4645		6.65	1213.2		7.64	1150
		12.3	1	22.3	2.4442		6.66	1218.7		7.65	1150
		12.32	1	26.8	2.4148		6.67	1191.3		7.66	1550
		12.34	1	50	2.3944		6.68	1163.8		7.67	1450
		12.36	1	70.8	2.4234		6.69	1167.6		7.68	1550
		12.38	1	68.5	2.4523		6.7	1186.3		7.69	1850
		12.4	1	66.2	2.4435		6.71	1204.5		7.7	1650
		12.42	1	66.8	2.4009		6.72	1215.2		7.71	1500
		12.44	1	70.6	2.3582		6.73	1225.9		7.72	1750
		12.46	1	74.4	2.3746		6.74	1227.3		7.73	1850
		12.48	1	80.5	2.3974		6.75	1216.3		7.74	2300
		12.5	1	86.9	2.4033		6.76	1205.2		7.75	2050
		12.52	1	85.6	2.3645		6.77	1213.3		7.76	1900
		12.54	1	56.3	2.3256		6.78	1226.3		7.77	1450
		12.56	1	26.9	2.3298		6.79	1234.6		7.78	1150
		12.58	1	19.5	2.3572		6.8	1220.9		7.79	1700
		12.6	1	27.1	2.3835		6.81	1207.2		7.8	1700
		12.62	1	34.7	2.3614		6.82	1191.6		7.81	1650
		12.64	1	49.7	2.3393		6.83	1174.5		7.82	2350
		12.66	1	65	2.3296		6.84	1157.4		7.83	1750
		12.68	1	71.2	2.3388		6.85	1171.8		7.84	1900
		12.7	1	60.2	2.3479		6.86	1188.9		7.85	1850
		12.72	1	49.2	2.3468		6.87	1200.1		7.86	1900
		12.74	1	40.8	2.3426		6.88	1197.1		7.87	1400
		12.76	1	33.6	2.3383		6.89	1194		7.88	1650
		12.78	1	28.7	2.3333		6.9	1199.9		7.89	2400
		12.8	1	47.7	2.3284		6.91	1210.2		7.9	1350
		12.82	1	66.8	2.308		6.92	1220.2		7.91	1450
		12.84	1	80.5	2.2734		6.93	1224		7.92	1650
		12.86	1	88.1	2.2387		6.94	1227.8		7.93	1750
		12.88	1	95.8	2.2731		6.95	1218.6		7.94	1350
		12.9	1	81.1	2.3157		6.96	1221.2		7.95	2050
		12.92	1	62	2.3403		6.97	1193.7		7.96	1450
		12.94	1	49.5	2.3152		6.98	1192.5		7.97	1900
		12.96	1	61.3	2.29		6.99	1198.2		7.98	1550
		12.98	1	73.1	2.2525		7	1206.4		7.99	2000
		13	1	94.2	2.2079		7.01	1227.4		8	2050
		13.02	1	122	2.1639		7.02	1218.3		8.01	2100
		13.04	1	149.8	2.1601		7.03	1248		8.02	1500
		13.06	1	147.4	2.1563		7.04	1229.3		8.03	1650
		13.08	1	143.5	2.1586		7.05	1210.6		8.04	1950
		13.1	1	146.7	2.1704		7.06	1172.7		8.05	1650
		13.12	1	163.8	2.1822		7.07	1195.9		8.06	1300
		13.14	1	181	2.167		7.08	1203.3		8.07	1800
		13.16	1	169.1	2.1434		7.09	1216.4		8.08	1600
		13.18	1	145.1	2.1225		7.1	1259.4		8.09	1600
		13.2	1	124.5	2.1187		7.11	1246.6		8.1	1550
		13.22	1	143.6	2.1149		7.12	1235.1		8.11	1850
		13.24	1	162.6	2.1113		7.13	1225.9		8.12	1750
		13.26	1	178.9	2.1078		7.14	1222.2		8.13	1950
		13.28	1	191.8	2.1044		7.15	1218.5		8.14	1700
		13.3	1	204.8	2.101		7.16	1233.7		8.15	1700
		13.32	1	220.2	2.0975		7.17	1232.9		8.16	1800
		13.34	1	236.2	2.0809		7.18	1232.2		8.17	1550
		13.36	1	247.2	2.026		7.19	1239.1		8.18	1450
		13.38	1	238.5	1.9712		7.2	1248.3		8.19	1000
		13.4	1	229.7	1.9536		7.21	1253		8.2	1450
		13.42	1	240	1.9578		7.22	1254		8.21	1450
		13.44	1	264.4	1.9622		7.23	1252.9		8.22	1550
		13.46	1	288.8	1.9961		7.24	1252.9		8.23	1650
		13.48	1	306.6	2.03		7.25	1245.8		8.24	1550
		13.5	1	324.2	2.0441		7.26	1208.8		8.25	2350
		13.52	1	342.9	2.0258		7.27	1206.3		8.26	1750
		13.54	1	364.2	2.0075		7.28	1248.9		8.27	1600
		13.56	1	385.6	2.0044		7.29	1249.9		8.28	1500
		13.58	1	422.6	2.0063		7.3	1218.5		8.29	1900
		13.6	1	466.3	2.0068		7.31	1217.1		8.3	1650
		13.62	1	507.1	1.9973		7.32	1221.3		8.31	1800
		13.64	1	509	1.9877		7.33	1242.5		8.32	1150
		13.66	1	510.9	1.9929		7.34	1223.5		8.33	1500
		13.68	1	543.4	2.0127		7.35	1215.6		8.34	2250
		13.7	1	613.8	2.0325		7.36	1217.7		8.35	1800
		13.72	1	684.3	2.0027		7.37	1194.6		8.36	1850
		13.74	1	735.7	1.9657		7.38	1193.7		8.37	2000
		13.76	1	782.9	1.9376		7.39	1212.7		8.38	2050
		13.78	1	827.8	1.9361		7.4	1191.7		8.39	1300
		13.8	1	862.8	1.9346		7.41	1184.8		8.4	1250
		13.82	1	897.8	1.924		7.42	1171		8.41	1750
		13.84	1	946.1	1.908		7.43	1174.7		8.42	1800
		13.86	1	1004.3	1.892		7.44	1168.4		8.43	1800
		13.88	1	1062.6	1.8855		7.45	1187.1		8.44	1700
		13.9	1	1142.7	1.8791		7.46	1181.8		8.45	1850
		13.92	1	1224.2	1.8747		7.47	1166.6		8.46	1200
		13.94	1	1325.9	1.874		7.48	1159.7		8.47	2300
		13.96	1	1471.3	1.8732		7.49	1152.5		8.48	1900
		13.98	1	1616.8	1.8937		7.5	1146.7		8.49	1650
		14	1	1680.6	1.9215		7.51	1171.4		8.5	1250
		14.02	1	1707.7	1.9437		7.52	1166.2		8.51	2150
		14.04	1	1734.6	1.9243		7.53	1163.3		8.52	1550
		14.06	1	1760.1	1.9048		7.54	1146.3		8.53	1500
		14.08	1	1785.6	1.8865		7.55	1148.7		8.54	2050
		14.1	1	1728.1	1.8694		7.56	1141.2		8.55	1150
		14.12	1	1563.6	1.8523		7.57	1143.7		8.56	1700
		14.14	1	1399.1	1.8731		7.58	1141.2		8.57	1600
		14.16	1	1206.8	1.8998		7.59	1142.1		8.58	1450
		14.18	1	1008	1.9206		7.6	1163.1		8.59	1350
		14.2	1	823.7	1.9233		7.61	1152.3		8.6	1900
		14.22	1	703.4	1.926		7.62	1131.7		8.61	1950
		14.24	1	583.1	1.9228		7.63	1132.5		8.62	1550
		14.26	1	486.6	1.9159		7.64	1134.4		8.63	1450
		14.28	1	408.9	1.9091		7.65	1132.3		8.64	1600
		14.3	1	331.2	1.8905		7.66	1131.7		8.65	1500
		14.32	1	259.9	1.8719		7.67	1131.2		8.66	1550
		14.34	1	189.1	1.8507		7.68	1134.7		8.67	1700
		14.36	1	135.2	1.8252		7.69	1130.6		8.68	1500
		14.38	1	119.6	1.7997		7.7	1136.8		8.69	1550
		14.4	1	104	1.7941		7.71	1134.7		8.7	1550
		14.42	1	91.7	1.7956		7.72	1137.4		8.71	1250
		14.44	1	81.1	1.7958		7.73	1130		8.72	1650
		14.46	1	70.2	1.7847		7.74	1134.4		8.73	2000
		14.48	1	56.1	1.7737		7.75	1133.7		8.74	1900
		14.5	1	42.1	1.7826		7.76	1134.9		8.75	1750
		14.52	1	31.9	1.8127		7.77	1218.1		8.76	1700
		14.54	1	26.9	1.8427		7.78	1211.2		8.77	1900
		14.56	1	22	1.8146		7.79	1207.4		8.78	1950
		14.58	1	13.1	1.7769		7.8	1208.6		8.79	1700
		14.6	1	3.2	1.7507		7.81	1209.7		8.8	1850
		14.62	1	-1	1.7626		7.82	1225.6		8.81	1250
		14.64	1	21.4	1.7744		7.83	1246.1		8.82	1700
		14.66	1	43.9	1.7785		7.84	1257.2		8.83	1350
		14.68	1	60.7	1.7778		7.85	1205		8.84	2250
		14.7	1	72.9	1.777		7.86	1152.8		8.85	2000
		14.72	1	85.1	1.7665		7.87	1150.8		8.86	1400
		14.74	1	83.5	1.7559		7.88	1198.1		8.87	2050
		14.76	1	80.9	1.746		7.89	1245.3		8.88	2050
		14.78	1	64	1.7377		7.9	1251		8.89	1550
		14.8	1	13.7	1.7293		7.91	1251		8.9	2100
		14.82	1	-36.5	1.7359		7.92	1240.9		8.91	1450
		14.84	1	-16.4	1.7481		7.93	1200.9		8.92	1800
		14.86	1	38.1	1.759		7.94	1160.9		8.93	2100
		14.88	1	89.3	1.7594		7.95	1176.1		8.94	1800
		14.9	1	74.1	1.7598		7.96	1224		8.95	1600
		14.92	1	58.8	1.7489		7.97	1272		8.96	1600
		14.94	1	45.5	1.7257		7.98	1256.4		8.97	1900
		14.96	1	34.9	1.7025		7.99	1240.8		8.98	1500
		14.98	1	24.2	1.7081		8	1221.9		8.99	1850
		15	1	16.9	1.7187		8.01	1197.5		9	1650
		15.02	1	10.4	1.7283		8.02	1173.1		9.01	2250
		15.04	1	6.7	1.734		8.03	1191.2		9.02	1150
		15.06	1	17	1.7397		8.04	1223.6		9.03	1800
		15.08	1	27.3	1.7466		8.05	1248.9		9.04	1800
		15.1	1	27.9	1.7542		8.06	1223.8		9.05	1700
		15.12	1	20.3	1.7618		8.07	1198.7		9.06	1650
		15.14	1	12.6	1.7694		8.08	1191.9		9.07	1500
		15.16	1	24.9	1.777		8.09	1203.7		9.08	1550
		15.18	1	39	1.7842		8.1	1215.5		9.09	1750
		15.2	1	45.7	1.7907		8.11	1218.3		9.1	1400
		15.22	1	34.3	1.7972		8.12	1219.8		9.11	1750
		15.24	1	22.8	1.7782		8.13	1221.8		9.12	1900
		15.26	1	8.1	1.7492		8.14	1225.3		9.13	2000
		15.28	1	-8.2	1.7225		8.15	1228.7		9.14	1350
		15.3	1	-23.5	1.7168		8.16	1227.4		9.15	1650
		15.32	1	-11.4	1.711		8.17	1223.2		9.16	2100
		15.34	1	0.8	1.7084		8.18	1219		9.17	1950
		15.36	1	12.7	1.7091		8.19	1245.4		9.18	1700
		15.38	1	24.1	1.7099		8.2	1272.1		9.19	1900
		15.4	1	35.6	1.7196		8.21	1281.1		9.2	1700
		15.42	1	24.2	1.731		8.22	1259.4		9.21	1750
		15.44	1	6.7	1.743		8.23	1237.6		9.22	1650
		15.46	1	-3.4	1.7571		8.24	1228.3		9.23	1650
		15.48	1	25.6	1.7712		8.25	1223.4		9.24	1600
		15.5	1	54.5	1.7579		8.26	1220.7		9.25	1700
		15.52	1	60.7	1.7255		8.27	1236		9.26	1500
		15.54	1	47	1.6932		8.28	1251.2		9.27	1550
		15.56	1	33.3	1.6872		8.29	1261.8		9.28	1750
		15.58	1	30.3	1.6823		8.3	1267.5		9.29	1850
		15.6	1	28.4	1.675		8.31	1273.2		9.3	1400
		15.62	1	24	1.6632		8.32	1263.8		9.31	1900
		15.64	1	13.3	1.6514		8.33	1252		9.32	1500
		15.66	1	2.7	1.6789		8.34	1239.3		9.33	1850
		15.68	1	0.2	1.7223		8.35	1223.7		9.34	1400
		15.7	1	2.2	1.7628		8.36	1208.1		9.35	1650
		15.72	1	4	1.7723		8.37	1199.2		9.36	1600
		15.74	1	4	1.7819		8.38	1194.6		9.37	1800
		15.76	1	4	1.7793		8.39	1190.1		9.38	1850
		15.78	1	-3.8	1.7625		8.4	1194.1		9.39	1650
		15.8	1	-23.3	1.7458		8.41	1198.3		9.4	1450
		15.82	1	-42.7	1.7503		8.42	1210.3		9.41	1550
		15.84	1	-30.4	1.7591		8.43	1236.2		9.42	1400
		15.86	1	-9.1	1.7672		8.44	1262		9.43	1500
		15.88	1	10.8	1.7729		8.45	1254.5		9.44	1600
		15.9	1	22.6	1.7786		8.46	1234.7		9.45	2250
		15.92	1	34.4	1.7713		8.47	1217.8		9.46	2050
		15.94	1	29	1.7545		8.48	1225		9.47	1400
		15.96	1	8.1	1.7378		8.49	1232.2		9.48	2100
		15.98	1	-12.9	1.7206		8.5	1223		9.49	1850
		16	1	8.3	1.7035		8.51	1196		9.5	2250
		16.02	1	34.2	1.6949		8.52	1169		9.51	1750
		16.04	1	51.4	1.7036		8.53	1184.8		9.52	1700
		16.06	1	45.7	1.7124		8.54	1208		9.53	1250
		16.08	1	40	1.7153		8.55	1224.7		9.54	1450
		16.1	1	34.3	1.7156		8.56	1219		9.55	2300
		16.12	1	28.6	1.7141		8.57	1213.3		9.56	1900
		16.14	1	23.1	1.6893		8.58	1206.4		9.57	1950
		16.16	1	27.3	1.6646		8.59	1198.8		9.58	2050
		16.18	1	31.5	1.6651		8.6	1191.2		9.59	2200
		16.2	1	27.4	1.6963		8.61	1169.5		9.6	1950
		16.22	1	10.6	1.7275		8.62	1168		9.61	1950
		16.24	1	-6.1	1.7255		8.63	1199.2		9.62	1600
		16.26	1	-9.4	1.7163		8.64	1164.3		9.63	1550
		16.28	1	-8.7	1.704		8.65	1169.3		9.64	1850
		16.3	1	-9.2	1.6789		8.66	1163		9.65	1600
		16.32	1	-17.6	1.6537		8.67	1190.9		9.66	1550
		16.34	1	-26	1.6707		8.68	1190.2		9.67	1950
		16.36	1	-18.2	1.7191		8.69	1172.2		9.68	1550
		16.38	1	4.7	1.7674		8.7	1174.2		9.69	1600
		16.4	1	27.5	1.7538		8.71	1157.9		9.7	1200
		16.42	1	7.3	1.7366		8.72	1184.6		9.71	1400
		16.44	1	-18.2	1.7162		8.73	1181.4		9.72	1600
		16.46	1	-33.7	1.6888		8.74	1177.6		9.73	2000
		16.48	1	-21.1	1.6614		8.75	1186.4		9.74	2100
		16.5	1	-8.5	1.6631		8.76	1165		9.75	2000
		16.52	1	-5	1.6775		8.77	1178.7		9.76	1900
		16.54	1	-6.5	1.6921		8.78	1182.4		9.77	1950
		16.56	1	-8.2	1.7081		8.79	1171		9.78	1900
		16.58	1	-28	1.7241		8.8	1179.2		9.79	1600
		16.6	1	-47.8	1.7377		8.81	1167.4		9.8	1550
		16.62	1	-55.1	1.7484		8.82	1167.2		9.81	1450
		16.64	1	-42.6	1.759		8.83	1188.2		9.82	1900
		16.66	1	-30	1.7473		8.84	1198.1		9.83	1450
		16.68	1	-37.1	1.7306		8.85	1166		9.84	1900
		16.7	1	-50.5	1.7217		8.86	1203.9		9.85	1700
		16.72	1	-60.8	1.7465		8.87	1207.4		9.86	1950
		16.74	1	-52.1	1.7712		8.88	1205.1		9.87	1700
		16.76	1	-43.3	1.7734		8.89	1213.2		9.88	1500
		16.78	1	-37.1	1.7582		8.9	1175.9		9.89	1750
		16.8	1	-33.3	1.7429		8.91	1188.6		9.9	1800
		16.82	1	-29.4	1.7477		8.92	1199.8		9.91	1900
		16.84	1	-32.4	1.7538		8.93	1197.7		9.92	1700
		16.86	1	-36.2	1.7613		8.94	1205.6		9.93	1600
		16.88	1	-38	1.772		8.95	1208.4		9.94	1650
		16.9	1	-34.2	1.7827		8.96	1220		9.95	1600
		16.92	1	-30.4	1.7941		8.97	1202.3		9.96	1700
		16.94	1	-13.4	1.8059		8.98	1259.3		9.97	1250
		16.96	1	11.3	1.817		8.99	1246.4		9.98	2100
		16.98	1	35.9	1.8178		9	1252.8		9.99	2100
		17	1	17.3	1.8186		9.01	1225.8		10	1700
		17.02	1	-1.4	1.8269		9.02	1228.9		10.01	1750
		17.04	1	-14.4	1.8452		9.03	1233.7		10.02	1650
		17.06	1	-18.2	1.8635		9.04	1258.7		10.03	1950
		17.08	1	-22.1	1.8532		9.05	1231.6		10.04	1650
		17.1	1	-39.6	1.836		9.06	1240.4		10.05	1550
		17.12	1	-61.7	1.8268		9.07	1209.2		10.06	1750
		17.14	1	-79.1	1.8535		9.08	1205.9		10.07	1950
		17.16	1	-64.3	1.8802		9.09	1214.3		10.08	1600
		17.18	1	-49.4	1.9185		9.1	1220.6		10.09	2000
		17.2	1	-39.5	1.9661		9.11	1203.1		10.1	2000
		17.22	1	-34.6	2.0137		9.12	1185.6		10.11	1750
		17.24	1	-29.6	2.034		9.13	1181.2		10.12	1300
		17.26	1	-25.7	2.0523		9.14	1192.6		10.13	1900
		17.28	1	-21.9	2.0893		9.15	1204		10.14	1700
		17.3	1	-21.2	2.1693		9.16	1219.9		10.15	1450
		17.32	1	-29.9	2.2492		9.17	1236.6		10.16	1850
		17.34	1	-38.7	2.3269		9.18	1250.2		10.17	2100
		17.36	1	-45.6	2.4034		9.19	1250.9		10.18	2150
		17.38	1	-51.3	2.4813		9.2	1251.7		10.19	1400
		17.4	1	-57	2.5849		9.21	1242.8		10.2	1800
		17.42	1	-32.4	2.6885		9.22	1226.8		10.21	1800
		17.44	1	-7.6	2.8336		9.23	1210.8		10.22	2000
		17.46	1	3.2	3.0346		9.24	1219.8		10.23	1450
		17.48	1	-9.7	3.2357		9.25	1230		10.24	1100
		17.5	1	-22.7	3.4967		9.26	1225.9		10.25	1850
		17.52	1	-46.1	3.7728		9.27	1191.6		10.26	1950
		17.54	1	-73.1	4.0346		9.28	1157.4		10.27	1750
		17.56	1	-92.4	4.2284		9.29	1162.7		10.28	2450
		17.58	1	-52.7	4.4223		9.3	1185.1		10.29	1350
		17.6	1	-13.1	4.5627		9.31	1205.1		10.3	1700
		17.62	1	-2	4.6591		9.32	1192.9		10.31	1600
		17.64	1	-20.3	4.7554		9.33	1180.8		10.32	1450
		17.66	1	-38.5	5.1433		9.34	1178.6		10.33	1500
		17.68	1	-20.6	5.5561		9.35	1188.9		10.34	1450
		17.7	1	3	5.7689		9.36	1199.1		10.35	1400
		17.72	1	16	5.5042		9.37	1225		10.36	1500
		17.74	1	-5	5.2396		9.38	1254.3		10.37	1550
		17.76	1	-25.9	4.6148		9.39	1272.7		10.38	1900
		17.78	1	-41.7	3.8121		9.4	1245.3		10.39	1700
		17.8	1	-54.3	3.0283		9.41	1217.9		10.4	1650
		17.82	1	-66.8	2.6643		9.42	1219.6		10.41	1600
		17.84	1	-61	2.3002		9.43	1243.6		10.42	1850
		17.86	1	-54.9	2.0891		9.44	1267.6		10.43	1600
		17.88	1	-49.8	2.0918		9.45	1228.9		10.44	1550
		17.9	1	-46.3	2.0944		9.46	1186.2		10.45	1550
		17.92	1	-42.9	2.0757		9.47	1160.6		10.46	2100
		17.94	1	-37	2.0514		9.48	1172		10.47	1550
		17.96	1	-30.1	2.0341		9.49	1183.4		10.48	1750
		17.98	1	-23.5	2.0527		9.5	1197.8		10.49	1750
		18	1	-19.4	2.0714		9.51	1213.4		10.5	1600
		18.02	1	-15.2	2.0794		9.52	1228.3		10.51	1800
		18.04	1	-19.8	2.0782		9.53	1233.3		10.52	2100
		18.06	1	-33.9	2.0771		9.54	1238.2		10.53	1800
		18.08	1	-48	2.0742		9.55	1235.8		10.54	1700
		18.1	1	-36	2.0712		9.56	1224		10.55	1650
		18.12	1	-19.6	2.0649		9.57	1212.2		10.56	1550
		18.14	1	-8	2.0504		9.58	1195.8		10.57	1300
		18.16	1	-12.2	2.0359		9.59	1178.3		10.58	1450
		18.18	1	-16.3	2.0297		9.6	1172.1		10.59	1600
		18.2	1	-28.1	2.0278		9.61	1215.9		10.6	1850
		18.22	1	-44.9	2.0256		9.62	1259.7		10.61	1750
		18.24	1	-61.6	2.0154		9.63	1257.7		10.62	1850
		18.26	1	-46.7	2.0051		9.64	1219.6		10.63	1800
		18.28	1	-31.1	1.9993		9.65	1181.6		10.64	1400
		18.3	1	-23	2.0001		9.66	1193.9		10.65	1700
		18.32	1	-28.7	2.0008		9.67	1209.9		10.66	1200
		18.34	1	-34.4	2.0278		9.68	1221.5		10.67	2200
		18.36	1	-26.3	2.0621		9.69	1223		10.68	1650
		18.38	1	-13	2.0933		9.7	1224.5		10.69	1500
		18.4	1	-4.2	2.1082		9.71	1219.6		10.7	1950
		18.42	1	-35.8	2.123		9.72	1211.6		10.71	1650
		18.44	1	-67.4	2.1353		9.73	1204.3		10.72	1600
		18.46	1	-65	2.1452		9.74	1209.6		10.73	2300
		18.48	1	-25	2.1551		9.75	1215		10.74	2050
		18.5	1	14.9	2.1849		9.76	1216.9		10.75	2150
		18.52	1	21.3	2.2169		9.77	1214.2		10.76	1800
		18.54	1	21.7	2.2404		9.78	1211.5		10.77	1700
		18.56	1	25.4	2.2419		9.79	1193.3		10.78	1800
		18.58	1	40.6	2.2435		9.8	1171.2		10.79	1700
		18.6	1	55.8	2.3006		9.81	1156.2		10.8	1850
		18.62	1	53.8	2.3875		9.82	1174.5		10.81	1550
		18.64	1	40.1	2.4726		9.83	1192.8		10.82	1650
		18.66	1	26.4	2.4958		9.84	1195.8		10.83	2150
		18.68	1	21.9	2.5191		9.85	1186.2		10.84	1650
		18.7	1	17.7	2.5607		9.86	1176.7		10.85	1600
		18.72	1	4	2.63		9.87	1192.5		10.86	2000
		18.74	1	-28	2.6993		9.88	1210.4		10.87	1950
		18.76	1	-60	2.7884		9.89	1220.6		10.88	1750
		18.78	1	-44.9	2.8832		9.9	1212.6		10.89	1800
		18.8	1	-11.4	2.9862		9.91	1204.6		10.9	1500
		18.82	1	17.9	3.1362		9.92	1191.5		10.91	1600
		18.84	1	6.5	3.2863		9.93	1175.9		10.92	1750
		18.86	1	-4.9	3.43		9.94	1161.4		10.93	2150
		18.88	1	-5	3.5678		9.95	1169.4		10.94	2000
		18.9	1	8	3.7057		9.96	1177.4		10.95	1700
		18.92	1	20.9	3.9694		9.97	1174.5		10.96	1750
		18.94	1	14.7	4.2478		9.98	1156.6		10.97	1500
		18.96	1	4.8	4.5547		9.99	1138.7		10.98	1400
		18.98	1	1.2	4.9389		10	1142.9		10.99	1650
		19	1	21	5.3231		10.01	1152.8		11	1600
		19.02	1	40.8	5.8349		10.02	1167.7		11.01	1600
		19.04	1	34.9	6.4171		10.03	1207.7		11.02	1300
		19.06	1	10.9	7.0023		10.04	1247.7		11.03	1850
		19.08	1	-13.1	7.7521		10.05	1255.7		11.04	1900
		19.1	1	-28.3	8.5019		10.06	1236.6		11.05	2000
		19.12	1	-43.1	9.3598		10.07	1217.6		11.06	2150
		19.14	1	-54.9	10.3857		10.08	1212.2		11.07	1800
		19.16	1	-60.6	11.4116		10.09	1208		11.08	2150
		19.18	1	-66.3	12.4996		10.1	1201.4		11.09	1800
		19.2	1	-48.8	13.6065		10.11	1188.8		11.1	1600
		19.22	1	-21.8	14.7662		10.12	1176.2		11.11	1550
		19.24	1	1.5	16.2506		10.13	1168.7		11.12	1600
		19.26	1	-16.8	17.7349		10.14	1163.8		11.13	1850
		19.28	1	-35.1	19.3992		10.15	1159.4		11.14	1600
		19.3	1	-41.2	21.2339		10.16	1169.7		11.15	1800
		19.32	1	-32.8	23.0686		10.17	1180		11.16	2300
		19.34	1	-24.4	24.8793		10.18	1186.5		11.17	2050
		19.36	1	-21.4	26.6869		10.19	1187.6		11.18	2150
		19.38	1	-19.5	28.5296		10.2	1188.8		11.19	1300
		19.4	1	-21.1	30.4713		10.21	1189.6		11.2	1850
		19.42	1	-36.4	32.413		10.22	1190.4		11.21	1450
		19.44	1	-51.6	34.7418		10.23	1188.6		11.22	1400
		19.46	1	-53.6	37.2928		10.24	1173.3		11.23	1400
		19.48	1	-46	39.8448		10.25	1158.1		11.24	1200
		19.5	1	-38.4	42.5046		10.26	1146.3		11.25	1600
		19.52	1	-41.6	45.1645		10.27	1137.6		11.26	1850
		19.54	1	-45.4	48.7139		10.28	1128.8		11.27	1600
		19.56	1	-49.6	53.6948		10.29	1134.2		11.28	1700
		19.58	1	-54.6	58.6756		10.3	1141.1		11.29	2050
		19.6	1	-59.5	66.5745		10.31	1147.2		11.3	1850
		19.62	1	-54.1	75.409		10.32	1151.4		11.31	1250
		19.64	1	-44.2	84.5083		10.33	1155.6		11.32	2100
		19.66	1	-35.7	95.3614		10.34	1154.5		11.33	1700
		19.68	1	-45.6	106.215		10.35	1150.7		11.34	1300
		19.7	1	-55.5	120.933		10.36	1147.2		11.35	1250
		19.72	1	-54	139.438		10.37	1154.8		11.36	1850
		19.74	1	-38.4	157.943		10.38	1162.5		11.37	1950
		19.76	1	-22.8	181.369		10.39	1159.8		11.38	1650
		19.78	1	-10.6	205.471		10.4	1141.9		11.39	1450
		19.8	1	0.8	231.458		10.41	1124		11.4	1350
		19.82	1	10.6	263.01		10.42	1166.5		11.41	1300
		19.84	1	13.6	294.561		10.43	1226.3		11.42	1900
		19.86	1	16.7	339.267		10.44	1269.7		11.43	1350
		19.88	1	17.6	391.801		10.45	1221.3		11.44	1850
		19.9	1	16.8	444.373		10.46	1173		11.45	1600
		19.92	1	16	540.898		10.47	1153.2		11.46	1750
		19.94	1	26.4	637.423		10.48	1159.3		11.47	1700
		19.96	1	37.5	740.017		10.49	1165.4		11.48	1500
		19.98	1	42.8	852.733		10.5	1162.6		11.49	1650
		20	1	36	965.449		10.51	1158.8		11.5	1550
		20.02	1	29.1	1058.51		10.52	1158.3		11.51	1850
		20.04	1	51.3	1144.97		10.53	1166.7		11.52	1850
		20.06	1	86.3	1240.31		10.54	1175		11.53	1700
		20.08	1	118.9	1399.07		10.55	1178		11.54	1650
		20.1	1	118.2	1557.83		10.56	1178		11.55	1550
		20.12	1	117.4	1677.04		10.57	1178.2		11.56	1750
		20.14	1	122.2	1756.14		10.58	1185.4		11.57	1450
		20.16	1	134	1835.25		10.59	1192.6		11.58	1800
		20.18	1	145.8	1640.37		10.6	1183.2		11.59	2400
		20.2	1	147.7	1404.75		10.61	1148.1		11.6	1500
		20.22	1	147.3	1153.07		10.62	1113.1		11.61	1600
		20.24	1	149.4	851.717		10.63	1124.9		11.62	1700
		20.26	1	161.9	550.367		10.64	1150.8		11.63	1900
		20.28	1	174.5	351.769		10.65	1169.8		11.64	2150
		20.3	1	201.2	216.559		10.66	1147.3		11.65	1650
		20.32	1	238.9	81.3488		10.67	1124.9		11.66	2450
		20.34	1	276.6	61.6866		10.68	1111.6		11.67	1950
		20.36	1	315	42.9087		10.69	1107.1		11.68	1900
		20.38	1	353.5	29.779		10.7	1102.5		11.69	2250
		20.4	1	387	26.4188		10.71	1103		11.7	1400
		20.42	1	409.4	23.0587		10.72	1104.2		11.71	1850
		20.44	1	431.9	21.2963		10.73	1108.6		11.72	2000
		20.46	1	413.5	20.0945		10.74	1122.3		11.73	1550
		20.48	1	376.1	18.9343		10.75	1136		11.74	1550
		20.5	1	337.4	18.097		10.76	1123.3		11.75	1450
		20.52	1	274.9	17.2596		10.77	1095.5		11.76	1850
		20.54	1	212.5	16.5034		10.78	1068.3		11.77	1800
		20.56	1	155.8	15.8325		10.79	1092.7		11.78	2350
		20.58	1	106.6	15.1615		10.8	1117		11.79	1800
		20.6	1	57.5	14.7171		10.81	1134.2		11.8	1850
		20.62	1	43.7	14.3089		10.82	1139.9		11.81	2150
		20.64	1	38.4	13.9096		10.83	1145.6		11.82	1600
		20.66	1	30.4	13.5395		10.84	1136		11.83	2000
		20.68	1	10.2	13.1693		10.85	1121.5		11.84	1550
		20.7	1	-10	12.8675		10.86	1107.7		11.85	1600
		20.72	1	-24.9	12.6093		10.87	1098.2		11.86	1550
		20.74	1	-35.6	12.3511		10.88	1088.7		11.87	1450
		20.76	1	-46.2	12.1323		10.89	1094.6		11.88	1550
		20.78	1	-49.8	11.9141		10.9	1115.6		11.89	1100
		20.8	1	-52.9	11.6876		10.91	1136.5		11.9	1750
		20.82	1	-48.6	11.4462		10.92	1154.5		11.91	1700
		20.84	1	-27.2	11.2047		10.93	1172		11.92	1950
		20.86	1	-5.9	11.0235		10.94	1174.8		11.93	1750
		20.88	1	-3.1	10.8643		10.95	1134.8		11.94	1700
		20.9	1	-9.2	10.7152		10.96	1094.8		11.95	1600
		20.92	1	-15.5	10.6504		10.97	1079.3		11.96	1500
		20.94	1	-25	10.5857		10.98	1078.1		11.97	1550
		20.96	1	-34.5	10.4691		10.99	1077.1		11.98	2050
		20.98	1	-49.4	10.2962		11	1112.2		11.99	1800
		21	1	-71.4	10.1233		11.01	1147.2		12	1300
		21.02	1	-93.5	9.9969		11.02	1164.7		12.01	1800
		21.04	1	-96.8	9.8785		11.03	1153.3		12.02	1900
		21.06	1	-95.3	9.7554		11.04	1141.8		12.03	2600
		21.08	1	-91.5	9.6164		11.05	1143.3		12.04	1450
		21.1	1	-76.6	9.4774		11.06	1149		12.05	1550
		21.12	1	-61.7	9.3558		11.07	1154		12.06	1700
		21.14	1	-53.8	9.2457		11.08	1154		12.07	1750
		21.16	1	-51.5	9.1357		11.09	1154		12.08	1450
		21.18	1	-49.2	9.003		11.1	1140.5		12.09	1750
		21.2	1	-58.5	8.8697		11.11	1113.5		12.1	2200
		21.22	1	-68.7	8.7416		11.12	1086.4		12.11	2000
		21.24	1	-68.1	8.6232		11.13	1101		12.12	2150
		21.26	1	-41	8.5048		11.14	1121.5		12.13	1900
		21.28	1	-14	8.399		11.15	1138.6		12.14	1750
		21.3	1	-12.1	8.2981		11.16	1145.1		12.15	1400
		21.32	1	-22.8	8.1931		11.17	1151.6		12.16	1800
		21.34	1	-33.2	8.0503		11.18	1157.3		12.17	1550
		21.36	1	-38.6	7.9075		11.19	1162.6		12.18	1550
		21.38	1	-43.9	7.8345		11.2	1168		12.19	2200
		21.4	1	-41.6	7.8398		11.21	1157.8		12.2	1550
		21.42	1	-28.7	7.8452		11.22	1147.5		12.21	1450
		21.44	1	-15.7	7.696		11.23	1136.9		12.22	1850
		21.46	1	-25.6	7.5186		11.24	1125.9		12.23	2100
		21.48	1	-41.6	7.3599		11.25	1114.8		12.24	2050
		21.5	1	-53.7	7.2681		11.26	1116.8		12.25	1600
		21.52	1	-45.7	7.1763		11.27	1123.3		12.26	2000
		21.54	1	-37.7	7.1693		11.28	1129.7		12.27	1500
		21.56	1	-38.7	7.2203		11.29	1135.8		12.28	1550
		21.58	1	-47.5	7.2713		11.3	1141.9		12.29	1900
		21.6	1	-56.2	7.1452		11.31	1138.6		12.3	1850
		21.62	1	-29.2	7.0131		11.32	1125.7		12.31	1800
		21.64	1	1.2	6.9207		11.33	1112.7		12.32	1850
		21.66	1	20	6.9051		11.34	1087.9		12.33	1050
		21.68	1	9.3	6.8895		11.35	1061.3		12.34	1400
		21.7	1	-1.4	6.8442		11.36	1048.4		12.35	1300
		21.72	1	-15	6.787		11.37	1079.2		12.36	1500
		21.74	1	-30.3	6.7285		11.38	1110.1		12.37	1900
		21.76	1	-44	6.6558		11.39	1117.6		12.38	1600
		21.78	1	-14.3	6.5831		11.4	1110.3		12.39	2100
		21.8	1	15.4	6.5021		11.41	1103.1		12.4	1700
		21.82	1	29.4	6.4114		11.42	1106.4		12.41	2450
		21.84	1	20.7	6.3208		11.43	1109.8		12.42	2150
		21.86	1	11.9	6.3548		11.44	1115.3		12.43	1600
		21.88	1	36.2	6.413		11.45	1124.4		12.44	1850
		21.9	1	69.7	6.4416		11.46	1133.6		12.45	1700
		21.92	1	96.6	6.359		11.47	1119.2		12.46	1900
		21.94	1	87.9	6.2763		11.48	1096.4		12.47	1900
		21.96	1	79.1	6.2039		11.49	1076.3		12.48	1700
		21.98	1	73.2	6.1388		11.5	1079.4		12.49	2200
		22	1	69.8	6.0737		11.51	1082.4		12.5	1550
		22.02	1	66.3	6.0115		11.52	1087.7		12.51	1700
		22.04	1	77.3	5.9494		11.53	1095.3		12.52	1650
		22.06	1	89.9	5.8971		11.54	1102.9		12.53	1400
		22.08	1	89.9	5.8644		11.55	1104.7		12.54	1300
		22.1	1	57.2	5.8316		11.56	1105.4		12.55	1900
		22.12	1	24.4	5.7983		11.57	1107.5		12.56	1250
		22.14	1	17.5	5.7648		11.58	1114		12.57	1800
		22.16	1	24.3	5.7314		11.59	1120.4		12.58	1700
		22.18	1	31.2	5.6994		11.6	1110.6		12.59	1350
		22.2	1	39.2	5.6675		11.61	1090		12.6	1650
		22.22	1	47.2	5.6545		11.62	1069.4		12.61	2100
		22.24	1	52.3	5.6644		11.63	1080.9		12.62	1900
		22.26	1	53.1	5.6743		11.64	1093.1		12.63	1600
		22.28	1	53.8	5.624		11.65	1102.9		12.64	1750
		22.3	1	77.5	5.5611		11.66	1108.2		12.65	2000
		22.32	1	108	5.5014		11.67	1113.5		12.66	2050
		22.34	1	129.9	5.4538		11.68	1117.8		12.67	1950
		22.36	1	102.1	5.4062		11.69	1121.6		12.68	1700
		22.38	1	74.3	5.3807		11.7	1124.9		12.69	1550
		22.4	1	69.9	5.3716		11.71	1123.7		12.7	1800
		22.42	1	87	5.3625		11.72	1122.6		12.71	1700
		22.44	1	104.2	5.265		11.73	1118.9		12.72	1800
		22.46	1	117.9	5.163		11.74	1112.5		12.73	1250
		22.48	1	131.2	5.0792		11.75	1106		12.74	2200
		22.5	1	136.9	5.0335		11.76	1092.4		12.75	1600
		22.52	1	121.7	4.9878		11.77	1077.6		12.76	2250
		22.54	1	106.5	4.9979		11.78	1068.8		12.77	1300
		22.56	1	97.3	5.0322		11.79	1081.4		12.78	2150
		22.58	1	91.6	5.058		11.8	1093.9		12.79	1850
		22.6	1	86.2	4.9746		11.81	1089.9		12.8	1750
		22.62	1	98.8	4.8912		11.82	1074.7		12.81	1650
		22.64	1	111.3	4.826		11.83	1059.5		12.82	1700
		22.66	1	117.7	4.7833		11.84	1056.8		12.83	1500
		22.68	1	114.2	4.7407		11.85	1054.5		12.84	2100
		22.7	1	110.8	4.684		11.86	1059.8		12.85	1600
		22.72	1	119.9	4.6242		11.87	1079.6		12.86	1600
		22.74	1	132.8	4.5779		11.88	1099.4		12.87	2000
		22.76	1	146.8	4.5878		11.89	1108		12.88	1500
		22.78	1	167	4.5977		11.9	1112.2		12.89	1750
		22.8	1	187.1	4.5763		11.91	1113.2		12.9	1600
		22.82	1	208.5	4.531		11.92	1083.1		12.91	1800
		22.84	1	231	4.4856		11.93	1053.1		12.92	1500
		22.86	1	253.4	4.4267		11.94	1050.1		12.93	1850
		22.88	1	267.1	4.3669		11.95	1078.3		12.94	1550
		22.9	1	279.7	4.3423		11.96	1106.5		12.95	1400
		22.92	1	289.8	4.3941		11.97	1121.6		12.96	2150
		22.94	1	292.8	4.4459		11.98	1134.1		12.97	1750
		22.96	1	295.9	4.4371		11.99	1142.4		12.98	1450
		22.98	1	305	4.4009		12	1134.8		12.99	1400
		23	1	317.5	4.3617		12.01	1127.1		13	1550
		23.02	1	329.9	4.2787		12.02	1112.4		13.01	1550
		23.04	1	313.5	4.1957		12.03	1092.6		13.02	1450
		23.06	1	297.1	4.1523		12.04	1072.8		13.03	1800
		23.08	1	273.6	4.1599		12.05	1091.8		13.04	1400
		23.1	1	238.6	4.1676		12.06	1112.3		13.05	1950
		23.12	1	203.6	4.1196		12.07	1114		13.06	1800
		23.14	1	207.4	4.0586		12.08	1078.2		13.07	1400
		23.16	1	223.7	4.0044		12.09	1042.4		13.08	1650
		23.18	1	232.2	3.9797		12.1	1033.6		13.09	1950
		23.2	1	187.3	3.9549		12.11	1035.9		13.1	2200
		23.22	1	142.3	3.9683		12.12	1039.1		13.11	1500
		23.24	1	120	4.0117		12.13	1052.4		13.12	1950
		23.26	1	120	4.0551		12.14	1065.8		13.13	1750
		23.28	1	120	4.0154		12.15	1068.5		13.14	1750
		23.3	1	113	3.9697		12.16	1058.6		13.15	1750
		23.32	1	105	3.9331		12.17	1048.7		13.16	1650
		23.34	1	100.5	3.9171		12.18	1028.3		13.17	2050
		23.36	1	106.6	3.9011		12.19	1005.9		13.18	2000
		23.38	1	112.7	3.883		12.2	990.1		13.19	1350
		23.4	1	125.9	3.864		12.21	1000.4		13.2	1650
		23.42	1	143.5	3.8444		12.22	1010.7		13.21	1600
		23.44	1	161	3.8159		12.23	1035.3		13.22	2000
		23.46	1	175.8	3.7873		12.24	1070.3		13.23	2200
		23.48	1	190.7	3.7672		12.25	1105.4		13.24	2200
		23.5	1	195.6	3.7585		12.26	1088.9		13.25	1650
		23.52	1	183.8	3.7497		12.27	1069.8		13.26	2000
		23.54	1	172	3.7437		12.28	1058.7		13.27	1850
		23.56	1	165.9	3.7384		12.29	1064.1		13.28	1450
		23.58	1	161.7	3.7283		12.3	1069.4		13.29	2000
		23.6	1	153.1	3.6959		12.31	1055.5		13.3	1650
		23.62	1	112.3	3.6635		12.32	1033.4		13.31	1750
		23.64	1	71.6	3.6146		12.33	1013.8		13.32	1400
		23.66	1	38.6	3.5521		12.34	1024.9		13.33	1900
		23.68	1	13.4	3.4897		12.35	1035.9		13.34	2000
		23.7	1	-11.7	3.5072		12.36	1047.8		13.35	1550
		23.72	1	-11.7	3.5312		12.37	1060.8		13.36	1150
		23.74	1	-7.9	3.5434		12.38	1073.7		13.37	1350
		23.76	1	-6.9	3.5282		12.39	1073.2		13.38	1450
		23.78	1	-14.9	3.513		12.4	1069.8		13.39	1750
		23.8	1	-22.9	3.4852		12.41	1064		13.4	1850
		23.82	1	-19.2	3.4513		12.42	1048.8		13.41	2000
		23.84	1	-8.1	3.4202		12.43	1033.5		13.42	1950
		23.86	1	2.9	3.4457		12.44	1021.8		13.43	2000
		23.88	1	-5.7	3.4712		12.45	1012.6		13.44	1800
		23.9	1	-14.4	3.4689		12.46	1003.5		13.45	2000
		23.92	1	-23.2	3.4281		12.47	1015.6		13.46	1500
		23.94	1	-32	3.3874		12.48	1028.9		13.47	1550
		23.96	1	-40.7	3.3542		12.49	1041.8		13.48	2000
		23.98	1	-24.4	3.323		12.5	1053.6		13.49	1850
		24	1	0.7	3.2938		12.51	1065.4		13.5	1550
		24.02	1	20.9	3.2748		12.52	1074.3		13.51	1450
		24.04	1	2.2	3.2557		12.53	1081.9		13.52	2200
		24.06	1	-16.4	3.2499		12.54	1087.5		13.53	1850
		24.08	1	-35.1	3.2552		12.55	1065.4		13.54	1600
		24.1	1	-53.7	3.2606		12.56	1043.4		13.55	1700
		24.12	1	-72.4	3.2498		12.57	1028		13.56	1950
		24.14	1	-56.7	3.2376		12.58	1021.1		13.57	1500
		24.16	1	-35.3	3.2247		12.59	1014.3		13.58	2400
		24.18	1	-21.4	3.2098		12.6	1021.1		13.59	1400
		24.2	1	-31.7	3.195		12.61	1031		13.6	1600
		24.22	1	-42	3.1682		12.62	1034.6		13.61	2050
		24.24	1	-31.9	3.1355		12.63	1011.4		13.62	1600
		24.26	1	-8.6	3.1038		12.64	988.2		13.63	1700
		24.28	1	14.6	3.0993		12.65	993.4		13.64	2100
		24.3	1	9.4	3.0947		12.66	1020.8		13.65	1900
		24.32	1	3.7	3.0743		12.67	1048.3		13.66	2200
		24.34	1	3.9	3.0312		12.68	1042.5		13.67	2100
		24.36	1	15	2.9882		12.69	1034.5		13.68	1950
		24.38	1	26	2.941		12.7	1029.1		13.69	1450
		24.4	1	30.1	2.8926		12.71	1029.5		13.7	1750
		24.42	1	31.6	2.8636		12.72	1029.9		13.71	1700
		24.44	1	34.6	2.9364		12.73	1038.9		13.72	2000
		24.46	1	50.2	3.0091		12.74	1051.8		13.73	1300
		24.48	1	65.8	3.0005		12.75	1063		13.74	1100
		24.5	1	82.4	2.9209		12.76	1045.9		13.75	1500
		24.52	1	99.9	2.8413		12.77	1028.7		13.76	1800
		24.54	1	117.4	2.8126		12.78	1011.9		13.77	1750
		24.56	1	92.8	2.789		12.79	995.5		13.78	1300
		24.58	1	60.8	2.7765		12.8	979.2		13.79	1550
		24.6	1	42.7	2.7925		12.81	998.7		13.8	2100
		24.62	1	72.4	2.8085		12.82	1026.9		13.81	1850
		24.64	1	102.1	2.7908		12.83	1041.8		13.82	2050
		24.66	1	103.5	2.7554		12.84	996.1		13.83	1850
		24.68	1	86	2.7201		12.85	950.4		13.84	2100
		24.7	1	68.5	2.6888		12.86	949.6		13.85	1500
		24.72	1	87.3	2.6576		12.87	985		13.86	2200
		24.74	1	107.1	2.6447		12.88	1020.4		13.87	2150
		24.76	1	124	2.6588		12.89	1006.4		13.88	2300
		24.78	1	135.4	2.6729		12.9	988.5		13.89	1700
		24.8	1	146.8	2.6431		12.91	980.4		13.9	1550
		24.82	1	148.1	2.6009		12.92	994.8		13.91	1700
		24.84	1	145.4	2.5645		12.93	1009.3		13.92	1850
		24.86	1	143.3	2.5615		12.94	1013		13.93	1400
		24.88	1	145.9	2.5584		12.95	1011.4		13.94	1750
		24.9	1	148.6	2.5474		12.96	1009.4		13.95	1650
		24.92	1	155.2	2.5291		12.97	998		13.96	2400
		24.94	1	166.2	2.5108		12.98	986.6		13.97	1900
		24.96	1	177.3	2.5032		12.99	985.3		13.98	1900
		24.98	1	195.1	2.4967		13	997.9		13.99	2000
		25	1	214.1	2.5002		13.01	1010.5		14	1600
		25.02	1	231.6	2.5303		13.02	1000.2		14.01	1650
		25.04	1	243.4	2.5604		13.03	984.2		14.02	1900
		25.06	1	255.2	2.5537		13.04	971.4		14.03	1950
		25.08	1	265.2	2.5271		13.05	973.7		14.04	1500
		25.1	1	273.9	2.501		13.06	976		14.05	2100
		25.12	1	282.7	2.501		13.07	985.1		14.06	1500
		25.14	1	272	2.501		13.08	1000		14.07	1750
		25.16	1	260.5	2.493		13.09	1014.8		14.08	1850
		25.18	1	262.2	2.4728		13.1	1005.1		14.09	1800
		25.2	1	289.2	2.4527		13.11	993.3		14.1	1200
		25.22	1	316.2	2.4093		13.12	986.8		14.11	1800
		25.24	1	335.1	2.3591		13.13	992.9		14.12	1900
		25.26	1	350.7	2.3172		13.14	999		14.13	1600
		25.28	1	365.4	2.3256		13.15	1012.4		14.14	1650
		25.3	1	370	2.334		13.16	1029.6		14.15	1300
		25.32	1	374.5	2.3345		13.17	1044.4		14.16	1950
		25.34	1	352.2	2.3276		13.18	1004.8		14.17	1550
		25.36	1	298.6	2.3207		13.19	965.2		14.18	1550
		25.38	1	244.9	2.2952		13.2	952.1		14.19	1700
		25.4	1	239.8	2.2674		13.21	976.5		14.2	2000
		25.42	1	244.4	2.2482		13.22	1000.9		14.21	1800
		25.44	1	243.7	2.2528		13.23	1003.9		14.22	1750
		25.46	1	223.1	2.2573		13.24	1001.2		14.23	2150
		25.48	1	202.6	2.2483		13.25	999.2		14.24	1550
		25.5	1	166.7	2.2315		13.26	1000.8		14.25	1400
		25.52	1	119.9	2.2152		13.27	1002.3		14.26	1550
		25.54	1	73	2.2273		13.28	1008.1		14.27	1200
		25.56	1	56.4	2.2395		13.29	1017.6		14.28	1750
		25.58	1	41.2	2.2442		13.3	1027.2		14.29	2000
		25.6	1	38.9	2.237		13.31	1015.5		14.3	2000
		25.62	1	62.9	2.2297		13.32	1001.8		14.31	1550
		25.64	1	86.9	2.204		13.33	989.1		14.32	2000
		25.66	1	77.9	2.1724		13.34	978.8		14.33	1850
		25.68	1	55.1	2.1424		13.35	968.5		14.34	1700
		25.7	1	33.9	2.123		13.36	972		14.35	2200
		25.72	1	32.8	2.1035		13.37	982.7		14.36	1850
		25.74	1	31.6	2.0994		13.38	993		14.37	2150
		25.76	1	27.9	2.1101		13.39	991.8		14.38	1750
		25.78	1	21	2.1207		13.4	990.7		14.39	1650
		25.8	1	14.2	2.0941		13.41	984.4		14.4	1400
		25.82	1	23.4	2.0625		13.42	970.7		14.41	1750
		25.84	1	36	2.0362		13.43	957		14.42	1650
		25.86	1	42.6	2.0251		13.44	965.6		14.43	1550
		25.88	1	25.4	2.0141		13.45	980.4		14.44	2100
		25.9	1	8.3	2.0107		13.46	991.8		14.45	2300
		25.92	1	3.8	2.0119		13.47	983.8		14.46	2200
		25.94	1	8.8	2.013		13.48	975.8		14.47	2000
		25.96	1	13.7	2.0019		13.49	976.2		14.48	2100
		25.98	1	-10.6	1.9909		13.5	984.2		14.49	1950
		26	1	-36.5	1.9922		13.51	992.2		14.5	2150
		26.02	1	-54.6	2.0139		13.52	986.8		14.51	1850
		26.04	1	-56.5	2.0356		13.53	980		14.52	1700
		26.06	1	-58.4	2.0502		13.54	973.2		14.53	1800
		26.08	1	-49.7	2.0624		13.55	966.7		14.54	2000
		26.1	1	-36.4	2.0713		13.56	960.3		14.55	2500
		26.12	1	-24.8	2.0576		13.57	968.7		14.56	2300
		26.14	1	-35.8	2.0439		13.58	985		14.57	2300
		26.16	1	-46.9	2.0383		13.59	1001.1		14.58	1950
		26.18	1	-51.1	2.041		13.6	1004.1		14.59	1600
		26.2	1	-47	2.0437		13.61	1007.2		14.6	1850
		26.22	1	-42.8	1.9994		13.62	1017.6		14.61	1900
		26.24	1	-21.8	1.9484		13.63	1039.4		14.62	2100
		26.26	1	3	1.9112		13.64	1061.1		14.63	2150
		26.28	1	15.9	1.9162		13.65	1029.2		14.64	1800
		26.3	1	-21	1.9211		13.66	981.6		14.65	2150
		26.32	1	-58	1.8915		13.67	946.2		14.66	1750
		26.34	1	-60.9	1.8409		13.68	982		14.67	2050
		26.36	1	-37.6	1.7902		13.69	1017.8		14.68	2150
		26.38	1	-14.4	1.8037		13.7	1024.7		14.69	2200
		26.4	1	-29.8	1.8174		13.71	1004.9		14.7	1950
		26.42	1	-47.7	1.8204		13.72	985.1		14.71	2150
		26.44	1	-51.5	1.8051		13.73	974.5		14.72	1950
		26.46	1	-24.5	1.7899		13.74	965		14.73	2350
		26.48	1	2.6	1.7696		13.75	958.3		14.74	1850
		26.5	1	9.2	1.7475		13.76	959.4		14.75	1850
		26.52	1	6.5	1.7288		13.77	960.6		14.76	1800
		26.54	1	3.8	1.7352		13.78	970		14.77	1700
		26.56	1	0.4	1.7417		13.79	984.1		14.78	1850
		26.58	1	-3.1	1.7514		13.8	997.8		14.79	1650
		26.6	1	-2.5	1.7643		13.81	982.9		14.8	1600
		26.62	1	3.2	1.7773		13.82	968.1		14.81	1850
		26.64	1	8.9	1.7671		13.83	968.1		14.82	1800
		26.66	1	33.7	1.7534		13.84	991.3		14.83	2150
		26.68	1	63.1	1.7406		13.85	1014.5		14.84	2100
		26.7	1	83.4	1.7307		13.86	1005.2		14.85	1500
		26.72	1	63.6	1.7208		13.87	985.7		14.86	1800
		26.74	1	43.8	1.72		13.88	970.6		14.87	1350
		26.76	1	31.6	1.725		13.89	982.4		14.88	1750
		26.78	1	25.5	1.7299		13.9	994.2		14.89	2150
		26.8	1	19.4	1.6736		13.91	989.1		14.9	1600
		26.82	1	20.1	1.6165		13.92	967.8		14.91	1850
		26.84	1	21.2	1.5854		13.93	946.4		14.92	1600
		26.86	1	23.9	1.6002		13.94	958.8		14.93	1800
		26.88	1	30	1.6151		13.95	975.6		14.94	1300
		26.9	1	36	1.6324		13.96	981.7		14.95	1700
		26.92	1	35.7	1.6507		13.97	957.3		14.96	2050
		26.94	1	32.2	1.6669		13.98	932.9		14.97	2050
		26.96	1	29.9	1.6662		13.99	932.7		14.98	1750
		26.98	1	46.6	1.6654		14	946.4		14.99	2000
		27	1	63.4	1.6541		14.01	960		15	1800
		27.02	1	63.9	1.6317		14.02	961.9		15.01	2100
		27.04	1	42.6	1.6092		14.03	963.8		15.02	2400
		27.06	1	21.2	1.6413		14.04	966.2		15.03	1650
		27.08	1	23.4	1.6824		14.05	969.2		15.04	1400
		27.1	1	31.4	1.7112		14.06	972.3		15.05	1850
		27.12	1	41.7	1.699		14.07	966.4		15.06	1400
		27.14	1	62.6	1.6868		14.08	957.6		15.07	2350
		27.16	1	83.6	1.6988		14.09	950.8		15.08	1950
		27.18	1	76.7	1.7266		14.1	957.3		15.09	1900
		27.2	1	47	1.7544		14.11	963.8		15.1	2300
		27.22	1	17.3	1.7796		14.12	971.2		15.11	1950
		27.24	1	32.6	1.8047		14.13	979.6		15.12	2000
		27.26	1	51.6	1.8422		14.14	988		15.13	1950
		27.28	1	69.5	1.9024		14.15	971.3		15.14	2050
		27.3	1	84.8	1.9626		14.16	951.1		15.15	2100
		27.32	1	100	1.9837		14.17	938.9		15.16	2000
		27.34	1	108.1	1.9902		14.18	950.3		15.17	1650
		27.36	1	112.6	1.9988		14.19	961.7		15.18	1750
		27.38	1	117	2.0262		14.2	959.1		15.19	2500
		27.4	1	117	2.0536		14.21	948.1		15.2	2250
		27.42	1	117	2.1004		14.22	937		15.21	1550
		27.44	1	111.1	2.1685		14.23	927.1		15.22	1400
		27.46	1	97	2.2367		14.24	917.2		15.23	1600
		27.48	1	82.9	2.2334		14.25	925.6		15.24	1400
		27.5	1	103.2	2.2174		14.26	964.9		15.25	1800
		27.52	1	132.6	2.1661		14.27	1004.1		15.26	1600
		27.54	1	152.6	1.9913		14.28	1015.1		15.27	2000
		27.56	1	125.9	1.8165		14.29	1016.7		15.28	2100
		27.58	1	99.2	1.7151		14.3	1014.3		15.29	2100
		27.6	1	96.3	1.6633		14.31	983.4		15.3	1950
		27.62	1	113.4	1.6115		14.32	952.6		15.31	1700
		27.64	1	130.5	1.5601		14.33	933.8		15.32	1750
		27.66	1	165.8	1.5087		14.34	927.3		15.33	2050
		27.68	1	202.7	1.4642		14.35	920.8		15.34	2200
		27.7	1	230	1.433		14.36	940.2		15.35	2400
		27.72	1	233.4	1.4018		14.37	963.4		15.36	1550
		27.74	1	236.8	1.4059		14.38	978.7		15.37	1450
		27.76	1	240.5	1.4238		14.39	969.2		15.38	2050
		27.78	1	244.3	1.4368		14.4	959.6		15.39	2200
		27.8	1	247.8	1.4021		14.41	944.3		15.4	2450
		27.82	1	242.9	1.3675		14.42	925.2		15.41	2450
		27.84	1	237.9	1.3423		14.43	906.2		15.42	2000
		27.86	1	200	1.3278		14.44	932.8		15.43	1650
		27.88	1	114.7	1.3133		14.45	959.8		15.44	1800
		27.9	1	29.4	1.3404		14.46	968.1		15.45	2400
		27.92	1	33.1	1.3755		14.47	943.7		15.46	1700
		27.94	1	61.3	1.3977		14.48	919.4		15.47	2550
		27.96	1	78.5	1.3729		14.49	930.2		15.48	1800
		27.98	1	37.4	1.3482		14.5	953.4		15.49	2350
		28	1	-3.8	1.3358		14.51	973.8		15.5	2050
		28.02	1	-17.3	1.332		14.52	971.9		15.51	1500
		28.04	1	-6.7	1.3281		14.53	970		15.52	1600
		28.06	1	4	1.3089		14.54	962.3		15.53	1800
		28.08	1	6	1.2891		14.55	948.6		15.54	2050
		28.1	1	7.2	1.2878		14.56	934.9		15.55	1850
		28.12	1	5.3	1.3228		14.57	938.9		15.56	1400
		28.14	1	-4.2	1.3578		14.58	945.8		15.57	2350
		28.16	1	-13.7	1.3577		14.59	946.1		15.58	1850
		28.18	1	-13.8	1.3433		14.6	925.2		15.59	2450
		28.2	1	-8.8	1.3279		14.61	904.2		15.6	2000
		28.22	1	-4.4	1.3032		14.62	911.7		15.61	1750
		28.24	1	-18.5	1.2784		14.63	937.6		15.62	2000
		28.26	1	-32.6	1.2692		14.64	963.5		15.63	1950
		28.28	1	-32.1	1.2783		14.65	943.4		15.64	1700
		28.3	1	-10	1.2875		14.66	922.5		15.65	2150
		28.32	1	12	1.2697		14.67	912.7		15.66	1850
		28.34	1	3.7	1.2464		14.68	922.9		15.67	2050
		28.36	1	-13.4	1.2283		14.69	933.2		15.68	1700
		28.38	1	-29.1	1.2298		14.7	932.4		15.69	1550
		28.4	1	-36.8	1.2314		14.71	927.4		15.7	1750
		28.42	1	-44.4	1.2274		14.72	923.8		15.71	1850
		28.44	1	-47.8	1.2194		14.73	931.4		15.72	1500
		28.46	1	-47.4	1.2114		14.74	939		15.73	1500
		28.48	1	-47	1.2223		14.75	947		15.74	1400
		28.5	1	-39.8	1.2341		14.76	955.4		15.75	1550
		28.52	1	-31.8	1.2326		14.77	963.8		15.76	2100
		28.54	1	-27	1.2041		14.78	951.4		15.77	1900
		28.56	1	-30.8	1.1755		14.79	935.4		15.78	2000
		28.58	1	-34.6	1.1707		14.8	927.8		15.79	1700
		28.6	1	-40.2	1.1761		14.81	949.1		15.8	1900
		28.62	1	-46.7	1.1821		14.82	970.5		15.81	1600
		28.64	1	-52.9	1.1966		14.83	968.7		15.82	1950
		28.66	1	-46.4	1.211		14.84	951.6		15.83	2000
		28.68	1	-39.9	1.225		14.85	934.5		15.84	1950
		28.7	1	-37.9	1.2383		14.86	914.3		15.85	2200
		28.72	1	-42.9	1.2516		14.87	894.2		15.86	2050
		28.74	1	-47.8	1.2292		14.88	895.3		15.87	2000
		28.76	1	-44.6	1.1991		14.89	936.4		15.88	1900
		28.78	1	-38.9	1.1706		14.9	977.5		15.89	1750
		28.8	1	-28.3	1.1481		14.91	977.5		15.9	2000
		28.82	1	12.1	1.1256		14.92	961.5		15.91	2150
		28.84	1	52.4	1.1338		14.93	948.1		15.92	1850
		28.86	1	65.5	1.1651		14.94	959.9		15.93	1850
		28.88	1	53	1.1963		14.95	971.7		15.94	2000
		28.9	1	40.4	1.1879		14.96	973		15.95	1900
		28.92	1	33.6	1.1773		14.97	962.3		15.96	2000
		28.94	1	27.5	1.1627		14.98	951.7		15.97	1950
		28.96	1	20.4	1.1399		14.99	931.1		15.98	2000
		28.98	1	10.5	1.117		15	908.6		15.99	2200
		29	1	0.6	1.125		15.01	891		16	1600
		29.02	1	-0.8	1.1467		15.02	891		16.01	2400
		29.04	1	2.6	1.1654		15.03	891		16.02	1900
		29.06	1	6.1	1.1422		15.04	904.3		16.03	1900
		29.08	1	15.2	1.119		15.05	926.8		16.04	1850
		29.1	1	24.4	1.1125		15.06	949.2		16.05	2650
		29.12	1	23.3	1.1274		15.07	930.2		16.06	2250
		29.14	1	5.7	1.1423		15.08	909.6		16.07	1500
		29.16	1	-11.8	1.1686		15.09	911.2		16.08	1700
		29.18	1	-14	1.1975		15.1	956.2		16.09	1900
		29.2	1	-11.3	1.2231		15.11	1001.1		16.1	2450
		29.22	1	-7.8	1.2341		15.12	992.5		16.11	1750
		29.24	1	0.9	1.2452		15.13	962.5		16.12	1750
		29.26	1	9.7	1.2714		15.14	935.8		16.13	2350
		29.28	1	17.1	1.3095		15.15	945.3		16.14	2200
		29.3	1	23.2	1.3476		15.16	954.9		16.15	1900
		29.32	1	29.3	1.3828		15.17	966.3		16.16	1550
		29.34	1	26.6	1.4179		15.18	980		16.17	2000
		29.36	1	22.8	1.4434		15.19	993.7		16.18	1500
		29.38	1	15.1	1.448		15.2	975.3		16.19	2100
		29.4	1	-4.4	1.4526		15.21	950.6		16.2	1750
		29.42	1	-23.8	1.411		15.22	929.5		16.21	2250
		29.44	1	-27.9	1.3482		15.23	922.3		16.22	2700
		29.46	1	-22.9	1.2876		15.24	915		16.23	2300
		29.48	1	-18	1.2644		15.25	913.3		16.24	2100
		29.5	1	-10.7	1.2412		15.26	915.6		16.25	2250
		29.52	1	-3.5	1.2226		15.27	917.9		16.26	2650
		29.54	1	3	1.21		15.28	941		16.27	2100
		29.56	1	8.3	1.1974		15.29	964.9		16.28	1900
		29.58	1	13.7	1.1901		15.3	967.8		16.29	1850
		29.6	1	6.4	1.184		15.31	927.8		16.3	2300
		29.62	1	-5	1.1777		15.32	887.8		16.31	1950
		29.64	1	-16.1	1.1705		15.33	893.4		16.32	1600
		29.66	1	-24.8	1.1632		15.34	918.2		16.33	2150
		29.68	1	-33.6	1.194		15.35	940.5		16.34	1750
		29.7	1	-16.9	1.2553		15.36	933.6		16.35	1800
		29.72	1	25.3	1.3166		15.37	926.8		16.36	1800
		29.74	1	67.6	1.3125		15.38	917		16.37	2500
		29.76	1	21.8	1.3034		15.39	903.6		16.38	2350
		29.78	1	-36.8	1.2919		15.4	890.3		16.39	1700
		29.8	1	-71	1.2752		15.41	887.7		16.4	2350
		29.82	1	-30.2	1.2584		15.42	887.3		16.41	1650
		29.84	1	10.5	1.2059		15.43	889.7		16.42	1600
		29.86	1	41.6	1.1362		15.44	903		16.43	1600
		29.88	1	66.7	1.0696		15.45	916.3		16.44	1850
		29.9	1	91.9	1.0612		15.46	902.1		16.45	2000
		29.92	1	98.8	1.0528		15.47	867.4		16.46	2000
		29.94	1	105.7	1.0383		15.48	832.8		16.47	2000
		29.96	1	109.4	1.0155		15.49	869.6		16.48	2100
		29.98	1	107.9	0.9926		15.5	910.4		16.49	2300
		30	1	106.4	0.9722		15.51	942.5		16.5	1700
		30.02	1	105.4	0.9524		15.52	956.6		16.51	2100
		30.04	1	104.7	0.9395		15.53	970.7		16.52	2150
		30.06	1	102.3	0.9597		15.54	966.5		16.53	1650
		30.08	1	87.4	0.9798		15.55	954.3		16.54	2000
		30.1	1	72.6	0.9838		15.56	943.9		16.55	2200
		30.12	1	77.7	0.9743		15.57	957.3		16.56	1600
		30.14	1	103.6	0.9648		15.58	970.6		16.57	1500
		30.16	1	129.5	0.9714		15.59	960.6		16.58	1950
		30.18	1	114.6	0.9794		15.6	921.4		16.59	2100
		30.2	1	93.3	0.992		15.61	882.1		16.6	2100
		30.22	1	78.5	1.016		15.62	897.7		16.61	2250
		30.24	1	85	1.04		15.63	925.5		16.62	2750
		30.26	1	91.5	1.0279		15.64	944.9		16.63	1950
		30.28	1	91.2	0.9978		15.65	928.5		16.64	2500
		30.3	1	86.6	0.9683		15.66	912.1		16.65	2400
		30.32	1	82.1	0.9523		15.67	904.6		16.66	2050
		30.34	1	80.9	0.9363		15.68	903.8		16.67	1950
		30.36	1	79.7	0.9378		15.69	903		16.68	1800
		30.38	1	77.8	0.9637		15.7	906.6		16.69	1650
		30.4	1	74.3	0.9896		15.71	910.4		16.7	1700
		30.42	1	70.9	0.9977		15.72	915.3		16.71	1850
		30.44	1	75.6	1.0011		15.73	922.5		16.72	1850
		30.46	1	83.2	1.0011		15.74	929.7		16.73	1500
		30.48	1	89.1	0.9836		15.75	945.4		16.74	1700
		30.5	1	81.1	0.9661		15.76	964.8		16.75	2150
		30.52	1	73.1	0.9592		15.77	980.3		16.76	1950
		30.54	1	60.6	0.9615		15.78	937.3		16.77	1850
		30.56	1	43.1	0.9638		15.79	894.3		16.78	1850
		30.58	1	25.5	0.9529		15.8	875.3		16.79	1750
		30.6	1	35.1	0.9407		15.81	887.5		16.8	1850
		30.62	1	49.1	0.9311		15.82	899.7		16.81	2350
		30.64	1	62.2	0.9281		15.83	910		16.82	1900
		30.66	1	71.7	0.925		15.84	919.9		16.83	2400
		30.68	1	81.2	0.9308		15.85	926.9		16.84	2200
		30.7	1	78.6	0.9411		15.86	920.8		16.85	1650
		30.72	1	67.9	0.9503		15.87	914.7		16.86	1950
		30.74	1	57.2	0.9301		15.88	910.3		16.87	1750
		30.76	1	70	0.91		15.89	907.3		16.88	1850
		30.78	1	83.4	0.9079		15.9	904.2		16.89	1900
		30.8	1	85.4	0.9323		15.91	913.6		16.9	2050
		30.82	1	66.8	0.9567		15.92	923.9		16.91	1400
		30.84	1	48.1	0.951		15.93	930.8		16.92	1500
		30.86	1	62.3	0.9369		15.94	930		16.93	2200
		30.88	1	89	0.9241		15.95	929.2		16.94	2000
		30.9	1	111.8	0.9184		15.96	916.6		16.95	2200
		30.92	1	99.2	0.9127		15.97	898.3		16.96	2400
		30.94	1	86.6	0.9142		15.98	881.3		16.97	2200
		30.96	1	87.9	0.9222		15.99	886.6		16.98	2050
		30.98	1	104.7	0.9302		16	891.9		16.99	1150
		31	1	121.4	0.9317		16.01	891.6		17	2300
		31.02	1	81.4	0.9324		16.02	883.6		17.01	2400
		31.04	1	31.2	0.9341		16.03	875.6		17.02	2100
		31.06	1	-8.7	0.9379		16.04	891.4		17.03	2200
		31.08	1	-11.7	0.9417		16.05	913.1		17.04	2300
		31.1	1	-14.8	0.9346		16.06	927.4		17.05	2600
		31.12	1	-7.2	0.9216		16.07	906.8		17.06	2150
		31.14	1	7.7	0.9091		16.08	886.3		17.07	1850
		31.16	1	22.5	0.9133		16.09	882.4		17.08	2000
		31.18	1	28.5	0.9175		16.1	892.3		17.09	2350
		31.2	1	34.2	0.9127		16.11	902.2		17.1	1750
		31.22	1	32	0.8944		16.12	912.8		17.11	1700
		31.24	1	14.5	0.8762		16.13	923.5		17.12	2200
		31.26	1	-3	0.8876		16.14	933.3		17.13	1800
		31.28	1	-9.4	0.9078		16.15	940.9		17.14	2300
		31.3	1	-11.3	0.9225		16.16	948.5		17.15	1900
		31.32	1	-13.4	0.9054		16.17	945.4		17.16	2200
		31.34	1	-17.6	0.8882		16.18	937		17.17	2150
		31.36	1	-21.8	0.88		16.19	928		17.18	2100
		31.38	1	-14.8	0.88		16.2	905.5		17.19	1850
		31.4	1	5	0.88		16.21	883.1		17.2	2250
		31.42	1	24.8	0.8957		16.22	871.8		17.21	2050
		31.44	1	18.4	0.9132		16.23	875.9		17.22	1650
		31.46	1	7	0.9217		16.24	880.1		17.23	1500
		31.48	1	-0.5	0.9057		16.25	882.2		17.24	2000
		31.5	1	6.3	0.8897		16.26	883.7		17.25	3100
		31.52	1	13.2	0.8874		16.27	888.7		17.26	2150
		31.54	1	18.9	0.8928		16.28	910.8		17.27	2200
		31.56	1	23.9	0.8975		16.29	932.9		17.28	1700
		31.58	1	28.8	0.8697		16.3	936		17.29	2000
		31.6	1	16.9	0.8419		16.31	923.1		17.3	2100
		31.62	1	4.4	0.8387		16.32	910.1		17.31	1750
		31.64	1	7.5	0.8737		16.33	881.8		17.32	2050
		31.66	1	41.7	0.9087		16.34	852.1		17.33	2300
		31.68	1	76	0.9068		16.35	842		17.34	1950
		31.7	1	87.1	0.8935		16.36	880.1		17.35	2500
		31.72	1	88.6	0.881		16.37	918.1		17.36	2300
		31.74	1	89.7	0.8738		16.38	922.9		17.37	2300
		31.76	1	85.5	0.8665		16.39	910.7		17.38	1950
		31.78	1	81.3	0.8638		16.4	899.5		17.39	1850
		31.8	1	76.9	0.8653		16.41	913.2		17.4	2400
		31.82	1	72.3	0.8668		16.42	926.9		17.41	2050
		31.84	1	67.8	0.867		16.43	922		17.42	2500
		31.86	1	79.3	0.867		16.44	890.4		17.43	2150
		31.88	1	94.2	0.8681		16.45	858.8		17.44	2250
		31.9	1	104.6	0.8723		16.46	885.7		17.45	1600
		31.92	1	97.7	0.8765		16.47	928.8		17.46	1700
		31.94	1	90.9	0.8773		16.48	962.3		17.47	2150
		31.96	1	104.3	0.8761		16.49	945.2		17.48	2000
		31.98	1	132.5	0.8752		16.5	928		17.49	2050
		32	1	160.6	0.9011		16.51	910.7		17.5	1750
		32.02	1	154	0.927		16.52	893.2		17.51	1850
		32.04	1	145.6	0.9466		16.53	875.6		17.52	1900
		32.06	1	146.7	0.9562		16.54	893.7		17.53	2100
		32.08	1	167.3	0.9657		16.55	915.4		17.54	1650
		32.1	1	187.8	0.9545		16.56	929.2		17.55	1800
		32.12	1	183.9	0.9366		16.57	922.7		17.56	1900
		32.14	1	169.4	0.9221		16.58	916.2		17.57	2400
		32.16	1	155.6	0.9305		16.59	904		17.58	2200
		32.18	1	149.5	0.9388		16.6	888.8		17.59	2050
		32.2	1	143.4	0.9344		16.61	874		17.6	2100
		32.22	1	134.4	0.9172		16.62	874.4		17.61	1650
		32.24	1	121.8	0.9001		16.63	874.8		17.62	1650
		32.26	1	109.2	0.8803		16.64	887.4		17.63	2000
		32.28	1	123.3	0.8601		16.65	918.2		17.64	1950
		32.3	1	143.1	0.8493		16.66	949.1		17.65	2050
		32.32	1	156.1	0.8664		16.67	949.5		17.66	1900
		32.34	1	141.2	0.8836		16.68	941.1		17.67	1700
		32.36	1	126.4	0.8705		16.69	931.4		17.68	1850
		32.38	1	126.5	0.8392		16.7	913.9		17.69	2300
		32.4	1	137.9	0.808		16.71	896.3		17.7	1700
		32.42	1	149.4	0.8156		16.72	884.2		17.71	2150
		32.44	1	159.7	0.8232		16.73	877		17.72	2550
		32.46	1	170	0.8294		16.74	869.7		17.73	1900
		32.48	1	180.9	0.8332		16.75	899.8		17.74	1700
		32.5	1	193.1	0.837		16.76	934		17.75	2300
		32.52	1	205.2	0.8408		16.77	953.3		17.76	2000
		32.54	1	202.7	0.8447		16.78	932.4		17.77	1950
		32.56	1	193.5	0.8465		16.79	911.4		17.78	1950
		32.58	1	186.2	0.8343		16.8	904		17.79	2100
		32.6	1	204.5	0.8222		16.81	904		17.8	2000
		32.62	1	222.7	0.82		16.82	904.1		17.81	1750
		32.64	1	228.7	0.828		16.83	907.5		17.82	1850
		32.66	1	218.8	0.836		16.84	910.9		17.83	1550
		32.68	1	208.9	0.841		16.85	911.5		17.84	2200
		32.7	1	223.4	0.8455		16.86	907.7		17.85	2650
		32.72	1	243.6	0.8489		16.87	903.9		17.86	2150
		32.74	1	261.4	0.8485		16.88	898.3		17.87	2500
		32.76	1	269	0.8481		16.89	892.2		17.88	2050
		32.78	1	276.7	0.8417		16.9	886.8		17.89	2450
		32.8	1	294.7	0.8314		16.91	885.3		17.9	2250
		32.82	1	321	0.8211		16.92	883.7		17.91	2300
		32.84	1	347.3	0.8187		16.93	893.4		17.92	1950
		32.86	1	332.3	0.8165		16.94	913.6		17.93	1800
		32.88	1	314.4	0.8119		16.95	933.8		17.94	2550
		32.9	1	315.8	0.8036		16.96	920.4		17.95	2100
		32.92	1	360.3	0.7952		16.97	902.9		17.96	1650
		32.94	1	404.9	0.8065		16.98	892.4		17.97	1800
		32.96	1	407.3	0.8248		16.99	901.5		17.98	1500
		32.98	1	390.2	0.8392		17	910.7		17.99	1950
		33	1	373.5	0.8236		17.01	917.2		18	2650
		33.02	1	364.3	0.808		17.02	922.1		18.01	2400
		33.04	1	355.2	0.8091		17.03	926.9		18.02	2100
		33.06	1	357.1	0.8277		17.04	919.3		18.03	2050
		33.08	1	373.4	0.8464		17.05	911.7		18.04	1900
		33.1	1	389.8	0.83		17.06	903.8		18.05	2600
		33.12	1	398.8	0.8079		17.07	895.4		18.06	2550
		33.14	1	406.1	0.7974		17.08	887		18.07	2100
		33.16	1	414.6	0.8249		17.09	885.6		18.08	2100
		33.18	1	429.1	0.8523		17.1	886.3		18.09	1950
		33.2	1	443.5	0.8565		17.11	884.9		18.1	1900
		33.22	1	458.4	0.8458		17.12	869.3		18.11	2350
		33.24	1	473.6	0.8352		17.13	853.7		18.12	2550
		33.26	1	488.9	0.8245		17.14	870.3		18.13	1850
		33.28	1	454.7	0.8139		17.15	918.3		18.14	2300
		33.3	1	416.6	0.805		17.16	966.3		18.15	1900
		33.32	1	402.7	0.7993		17.17	962.9		18.16	1900
		33.34	1	445	0.7935		17.18	952.7		18.17	2350
		33.36	1	487.2	0.817		17.19	942.7		18.18	2450
		33.38	1	503.3	0.8513		17.2	933.5		18.19	2300
		33.4	1	506.7	0.8772		17.21	924.4		18.2	2450
		33.42	1	508.3	0.8315		17.22	916.7		18.21	2000
		33.44	1	473.7	0.7858		17.23	909.8		18.22	2400
		33.46	1	439	0.7662		17.24	903		18.23	1900
		33.48	1	408.7	0.7749		17.25	917.5		18.24	1850
		33.5	1	384.3	0.7837		17.26	932		18.25	1950
		33.52	1	360	0.7821		17.27	931.7		18.26	2350
		33.54	1	332	0.7787		17.28	906.9		18.27	2200
		33.56	1	303	0.7757		17.29	882.2		18.28	2150
		33.58	1	275.1	0.7746		17.3	866.3		18.29	2100
		33.6	1	252.3	0.7735		17.31	853.3		18.3	2100
		33.62	1	229.4	0.7746		17.32	843.8		18.31	2150
		33.64	1	228.3	0.7773		17.33	858.7		18.32	1950
		33.66	1	245.5	0.7799		17.34	873.5		18.33	2300
		33.68	1	262.6	0.7841		17.35	893		18.34	2300
		33.7	1	197.9	0.7883		17.36	916.9		18.35	2200
		33.72	1	126	0.7933		17.37	940.9		18.36	2200
		33.74	1	77.8	0.7997		17.38	944.3		18.37	2050
		33.76	1	87.3	0.8062		17.39	944.7		18.38	1600
		33.78	1	96.8	0.8		17.4	940.4		18.39	2100
		33.8	1	98.2	0.789		17.41	921.7		18.4	1950
		33.82	1	95.6	0.7802		17.42	903.1		18.41	2250
		33.84	1	92.8	0.7924		17.43	903.1		18.42	2500
		33.86	1	87.1	0.8045		17.44	914.5		18.43	2700
		33.88	1	81.3	0.8151		17.45	925.9		18.44	1600
		33.9	1	80.2	0.8239		17.46	912.4		18.45	2000
		33.92	1	85.5	0.8326		17.47	898.7		18.46	2000
		33.94	1	90.9	0.8292		17.48	890.4		18.47	2200
		33.96	1	101.6	0.8235		17.49	891.6		18.48	2350
		33.98	1	113.8	0.816		17.5	892.7		18.49	2500
		34	1	124.9	0.8023		17.51	891.6		18.5	1950
		34.02	1	130.6	0.7886		17.52	889.7		18.51	1700
		34.04	1	136.3	0.7805		17.53	888.8		18.52	2300
		34.06	1	116.4	0.7763		17.54	895.2		18.53	2000
		34.08	1	74.1	0.7721		17.55	901.7		18.54	1750
		34.1	1	31.8	0.7919		17.56	906.5		18.55	1750
		34.12	1	60.2	0.8124		17.57	909.5		18.56	1600
		34.14	1	95.6	0.822		17.58	912.6		18.57	2050
		34.16	1	119.6	0.8102		17.59	905.8		18.58	2300
		34.18	1	114.6	0.7984		17.6	897.4		18.59	1900
		34.2	1	109.7	0.7928		17.61	892.2		18.6	2450
		34.22	1	107.7	0.7898		17.62	897.1		18.61	2200
		34.24	1	107.4	0.7892		17.63	902.1		18.62	1950
		34.26	1	106.1	0.8139		17.64	901.9		18.63	1850
		34.28	1	77.5	0.8387		17.65	898.5		18.64	1900
		34.3	1	49	0.8432		17.66	895		18.65	2000
		34.32	1	40.6	0.8242		17.67	898		18.66	2950
		34.34	1	62	0.8051		17.68	901		18.67	2200
		34.36	1	83.3	0.8109		17.69	901.6		18.68	1800
		34.38	1	79.1	0.8216		17.7	897.8		18.69	2550
		34.4	1	67.7	0.8247		17.71	894		18.7	1600
		34.42	1	60.5	0.7991		17.72	893.6		18.71	2100
		34.44	1	76.4	0.7736		17.73	894.3		18.72	2700
		34.46	1	92.4	0.7603		17.74	893.6		18.73	2200
		34.48	1	101.2	0.7558		17.75	880.2		18.74	1900
		34.5	1	103.5	0.7512		17.76	866.9		18.75	1800
		34.52	1	105.8	0.7707		17.77	871.4		18.76	1900
		34.54	1	106	0.7912		17.78	895		18.77	2500
		34.56	1	106	0.806		17.79	918.6		18.78	2050
		34.58	1	109.6	0.8091		17.8	904.7		18.79	1950
		34.6	1	122.5	0.8121		17.81	884.6		18.8	2050
		34.62	1	135.5	0.8213		17.82	868		18.81	2400
		34.64	1	135.3	0.8331		17.83	863.4		18.82	2500
		34.66	1	128.1	0.8413		17.84	858.8		18.83	2150
		34.68	1	121.6	0.8066		17.85	866.2		18.84	2450
		34.7	1	149.4	0.772		17.86	881.4		18.85	2150
		34.72	1	177.2	0.7585		17.87	896.7		18.86	2250
		34.74	1	194.6	0.7707		17.88	897.4		18.87	2600
		34.76	1	196.1	0.7829		17.89	897.8		18.88	2250
		34.78	1	197.7	0.7875		17.9	898.8		18.89	2350
		34.8	1	166.3	0.7906		17.91	901.1		18.9	1650
		34.82	1	125.2	0.7942		17.92	903.4		18.91	1950
		34.84	1	90.6	0.8003		17.93	920.8		18.92	2700
		34.86	1	94.4	0.8064		17.94	944.1		18.93	2150
		34.88	1	98.2	0.8269		17.95	964.4		18.94	2050
		34.9	1	113.4	0.8582		17.96	957.9		18.95	1800
		34.92	1	139.3	0.8894		17.97	951.4		18.96	2150
		34.94	1	165.2	0.8726		17.98	939.2		18.97	2000
		34.96	1	183.3	0.8532		17.99	920.5		18.98	2250
		34.98	1	200.4	0.8487		18	901.9		18.99	2750
		35	1	204.4	0.8758		18.01	901.9		19	2000
		35.02	1	172	0.9028		18.02	905.3		19.01	2150
		35.04	1	139.6	0.9227		18.03	906.5		19.02	1850
		35.06	1	131.2	0.9394		18.04	899.6		19.03	2650
		35.08	1	136.1	0.9599		18.05	892.8		19.04	2050
		35.1	1	141.1	1.0292		18.06	895.2		19.05	2400
		35.12	1	148	1.0985		18.07	904		19.06	2550
		35.14	1	154.8	1.181		18.08	912.7		19.07	1750
		35.16	1	157.5	1.28		18.09	926.3		19.08	1800
		35.18	1	153.7	1.379		18.1	940		19.09	2100
		35.2	1	149.9	1.4547		18.11	936.3		19.1	1950
		35.22	1	142.6	1.5251		18.12	899.4		19.11	2350
		35.24	1	134.2	1.5963		18.13	862.5		19.12	2200
		35.26	1	123.5	1.6705		18.14	870.3		19.13	2000
		35.28	1	97.6	1.7448		18.15	895.8		19.14	2300
		35.3	1	71.7	1.8348		18.16	916.4		19.15	2350
		35.32	1	62.1	1.9368		18.17	887.9		19.16	2050
		35.34	1	68.2	2.0389		18.18	859.3		19.17	2400
		35.36	1	74.3	2.0518		18.19	852.1		19.18	1950
		35.38	1	75.3	2.059		18.2	869.7		19.19	1250
		35.4	1	75.7	2.0445		18.21	887.2		19.2	1900
		35.42	1	79.9	1.9824		18.22	895.7		19.21	1900
		35.44	1	95.2	1.9204		18.23	902.6		19.22	1900
		35.46	1	110.4	1.7957		18.24	908.6		19.23	2000
		35.48	1	99.9	1.6426		18.25	911.7		19.24	2100
		35.5	1	74.4	1.4905		18.26	914.7		19.25	2300
		35.52	1	49.2	1.353		18.27	917.6		19.26	2500
		35.54	1	77	1.2155		18.28	920.2		19.27	2300
		35.56	1	104.8	1.1124		18.29	922.9		19.28	2150
		35.58	1	116.4	1.0538		18.3	882		19.29	2200
		35.6	1	101.5	0.9951		18.31	839.4		19.3	2250
		35.62	1	86.7	0.9612		18.32	823.5		19.31	1650
		35.64	1	83.6	0.933		18.33	860.8		19.32	2000
		35.66	1	84.3	0.9117		18.34	898.1		19.33	1900
		35.68	1	90.5	0.9208		18.35	907.7		19.34	2500
		35.7	1	133.5	0.93		18.36	905.7		19.35	2750
		35.72	1	176.6	0.9365		18.37	903.2		19.36	2350
		35.74	1	187.7	0.9411		18.38	893.3		19.37	2450
		35.76	1	167.1	0.9457		18.39	883.4		19.38	2400
		35.78	1	146.6	0.9666		18.4	873.7		19.39	2550
		35.8	1	129	0.9887		18.41	864.1		19.4	1950
		35.82	1	111.9	1.0291		18.42	854.6		19.41	2350
		35.84	1	101.9	1.1114		18.43	861.2		19.42	2400
		35.86	1	113.8	1.1937		18.44	871.1		19.43	3000
		35.88	1	125.6	1.2586		18.45	875.7		19.44	1650
		35.9	1	165.6	1.3153		18.46	859.7		19.45	2050
		35.92	1	222.7	1.3736		18.47	843.8		19.46	2200
		35.94	1	279.9	1.4589		18.48	845.8		19.47	2250
		35.96	1	236.3	1.5442		18.49	861		19.48	1950
		35.98	1	192.5	1.588		18.5	876.3		19.49	2200
		36	1	180.6	1.5761		18.51	894.4		19.5	2250
		36.02	1	222.4	1.5643		18.52	912.7		19.51	1900
		36.04	1	264.3	1.5705		18.53	914.8		19.52	2500
		36.06	1	288.9	1.5812		18.54	883.6		19.53	2750
		36.08	1	307.6	1.5737		18.55	852.4		19.54	2750
		36.1	1	328.9	1.4808		18.56	837.7		19.55	2750
		36.12	1	370	1.3879		18.57	830.1		19.56	2100
		36.14	1	411.2	1.2841		18.58	823.1		19.57	2150
		36.16	1	450.8	1.1714		18.59	824.2		19.58	1700
		36.18	1	488.9	1.0586		18.6	825.4		19.59	1950
		36.2	1	526.9	1.0138		18.61	833.7		19.6	1950
		36.22	1	554.8	0.9746		18.62	850.8		19.61	2100
		36.24	1	581.1	0.9348		18.63	867.9		19.62	2850
		36.26	1	621.1	0.8936		18.64	885.4		19.63	1800
		36.28	1	704.5	0.8525		18.65	902.9		19.64	2250
		36.3	1	787.9	0.8324		18.66	910		19.65	2650
		36.32	1	846.9	0.8225		18.67	874.2		19.66	2100
		36.34	1	890.7	0.812		18.68	838.4		19.67	2000
		36.36	1	934.5	0.7899		18.69	845.1		19.68	2200
		36.38	1	953.5	0.7678		18.7	884		19.69	2000
		36.4	1	972.1	0.7588		18.71	922.8		19.7	2450
		36.42	1	983.3	0.768		18.72	914.9		19.71	2500
		36.44	1	981.4	0.7771		18.73	904.3		19.72	1850
		36.46	1	979.5	0.7693		18.74	894.3		19.73	2350
		36.48	1	989.1	0.7572		18.75	886		19.74	2600
		36.5	1	1002.8	0.7484		18.76	877.6		19.75	2450
		36.52	1	1011.2	0.7568		18.77	880.5		19.76	2000
		36.54	1	976.5	0.7652		18.78	888.5		19.77	2600
		36.56	1	941.8	0.7737		18.79	896.6		19.78	2400
		36.58	1	895.6	0.7825		18.8	905.3		19.79	2650
		36.6	1	836.9	0.7913		18.81	914.1		19.8	2200
		36.62	1	778.3	0.7815		18.82	912.1		19.81	2000
		36.64	1	741.5	0.7701		18.83	896.5		19.82	2700
		36.66	1	708.4	0.7647		18.84	880.9		19.83	2100
		36.68	1	677.3	0.7743		18.85	883		19.84	2300
		36.7	1	653	0.7838		18.86	889		19.85	2100
		36.72	1	628.6	0.7875		18.87	894.9		19.86	2250
		36.74	1	598.9	0.7883		18.88	899.4		19.87	1750
		36.76	1	565.8	0.7891		18.89	904		19.88	2950
		36.78	1	532.6	0.7906		18.9	899.2		19.89	3050
		36.8	1	549.2	0.7921		18.91	887		19.9	2300
		36.82	1	566.7	0.7939		18.92	874.8		19.91	2300
		36.84	1	563.4	0.7962		18.93	876.5		19.92	2500
		36.86	1	522.3	0.7985		18.94	879.2		19.93	2450
		36.88	1	481.2	0.8175		18.95	882.1		19.94	1800
		36.9	1	450.6	0.8411		18.96	885.5		19.95	2550
		36.92	1	423.9	0.8597		18.97	888.9		19.96	2300
		36.94	1	399.7	0.8513		18.98	887.4		19.97	1550
		36.96	1	396.6	0.8429		18.99	883.6		19.98	2200
		36.98	1	393.6	0.8431		19	880.7		19.99	1900
		37	1	371	0.8507		19.01	892.5		20	2000
		37.02	1	326.8	0.8583		19.02	904.3		20.01	2450
		37.04	1	282.6	0.8652		19.03	899.7		20.02	2600
		37.06	1	262.7	0.8721		19.04	873.4		20.03	1800
		37.08	1	247.1	0.8893		19.05	847.1		20.04	2100
		37.1	1	228.7	0.9331		19.06	854.9		20.05	1950
		37.12	1	200.5	0.9769		19.07	870.9		20.06	2050
		37.14	1	172.3	1.0289		19.08	885		20.07	1800
		37.16	1	153.3	1.0852		19.09	890.7		20.08	2100
		37.18	1	140.3	1.1422		19.1	896.4		20.09	2400
		37.2	1	127.4	1.2183		19.11	893.3		20.1	2300
		37.22	1	135.5	1.2945		19.12	883		20.11	1800
		37.24	1	144.3	1.3889		19.13	872.8		20.12	1950
		37.26	1	150.8	1.5103		19.14	876.2		20.13	2500
		37.28	1	153.1	1.6318		19.15	880.8		20.14	2550
		37.3	1	155.4	1.7911		19.16	877.6		20.15	2650
		37.32	1	142.8	1.9613		19.17	856.3		20.16	2900
		37.34	1	124.6	2.1297		19.18	834.9		20.17	3050
		37.36	1	110.9	2.2878		19.19	840.1		20.18	2450
		37.38	1	142.2	2.4458		19.2	858		20.19	2500
		37.4	1	173.4	2.529		19.21	875.4		20.2	1850
		37.42	1	186.3	2.5442		19.22	883		20.21	2150
		37.44	1	178.3	2.5594		19.23	890.6		20.22	1500
		37.46	1	170.3	2.6167		19.24	886.6		20.23	2500
		37.48	1	194.6	2.6788		19.25	866.8		20.24	2000
		37.5	1	225.1	2.6833		19.26	847		20.25	2200
		37.52	1	246.8	2.5337		19.27	862.4		20.26	2150
		37.54	1	236.5	2.384		19.28	886.8		20.27	2300
		37.56	1	226.2	2.241		19.29	906.3		20.28	2050
		37.58	1	224.2	2.1016		19.3	902.1		20.29	2700
		37.6	1	228.1	1.9605		19.31	897.9		20.3	2450
		37.62	1	231.9	1.732		19.32	889.8		20.31	2050
		37.64	1	258.1	1.5035		19.33	878.4		20.32	1600
		37.66	1	285.1	1.3325		19.34	866.9		20.33	2250
		37.68	1	293.1	1.2498		19.35	857.6		20.34	1800
		37.7	1	263.8	1.1672		19.36	848.5		20.35	2550
		37.72	1	234.5	1.0787		19.37	846.9		20.36	2100
		37.74	1	213.5	0.9885		19.38	863.6		20.37	2450
		37.76	1	196	0.9057		19.39	880.4		20.38	2400
		37.78	1	180.1	0.8684		19.4	886.3		20.39	2650
		37.8	1	180.8	0.8311		19.41	886.6		20.4	2150
		37.82	1	181.6	0.814		19.42	887.4		20.41	1900
		37.84	1	189.9	0.8159		19.43	896.5		20.42	2150
		37.86	1	207	0.8178		19.44	905.6		20.43	2250
		37.88	1	224.1	0.7984		19.45	906.9		20.44	2350
		37.9	1	238.7	0.7763		19.46	897		20.45	2550
		37.92	1	252.8	0.7571		19.47	887.1		20.46	1800
		37.94	1	258.4	0.746		19.48	888.6		20.47	2150
		37.96	1	231.4	0.735		19.49	893.2		20.48	1750
		37.98	1	204.3	0.7298		19.5	894.5		20.49	2500
		38	1	191.7	0.7279		19.51	879.3		20.5	2050
		38.02	1	189.4	0.7261		19.52	864.1		20.51	2700
		38.04	1	187.1	0.7356		19.53	863.5		20.52	2250
		38.06	1	194.6	0.7451		19.54	875.7		20.53	2600
		38.08	1	202.6	0.7548		19.55	887.9		20.54	2600
		38.1	1	215.9	0.7647		19.56	889.3		20.55	2000
		38.12	1	239.9	0.7746		19.57	889.7		20.56	2450
		38.14	1	263.9	0.775		19.58	886.4		20.57	2350
		38.16	1	253.6	0.7723		19.59	873.9		20.58	2150
		38.18	1	228.8	0.7688		19.6	861.3		20.59	2150
		38.2	1	205.3	0.7601		19.61	852.2		20.6	2050
		38.22	1	195.7	0.7513		19.62	845		20.61	2900
		38.24	1	186.2	0.752		19.63	838.7		20.62	2350
		38.26	1	184.6	0.7619		19.64	860.4		20.63	2350
		38.28	1	192.6	0.7718		19.65	882.1		20.64	1950
		38.3	1	200.6	0.7498		19.66	886.7		20.65	2500
		38.32	1	203.3	0.7236		19.67	866.1		20.66	2250
		38.34	1	204.8	0.7078		19.68	845.5		20.67	2400
		38.36	1	201.8	0.7226		19.69	859.4		20.68	2050
		38.38	1	180.4	0.7375		19.7	883		20.69	2700
		38.4	1	159.1	0.748		19.71	901.9		20.7	2150
		38.42	1	130.4	0.756		19.72	894.7		20.71	2100
		38.44	1	96.1	0.764		19.73	887.4		20.72	2700
		38.46	1	61.8	0.748		19.74	878.2		20.73	2600
		38.48	1	73	0.732		19.75	867.1		20.74	2600
		38.5	1	86.7	0.7237		19.76	856.1		20.75	2250
		38.52	1	94	0.7283		19.77	855		20.76	1600
		38.54	1	88	0.7329		19.78	855		20.77	2350
		38.56	1	81.9	0.7337		19.79	857.1		20.78	2050
		38.58	1	83.7	0.7333		19.8	864.7		20.79	2750
		38.6	1	89	0.7294		19.81	872.3		20.8	2250
		38.62	1	93.8	0.7004		19.82	865.6		20.81	2450
		38.64	1	91.2	0.6715		19.83	851.1		20.82	2250
		38.66	1	88.5	0.6551		19.84	837.3		20.83	2250
		38.68	1	90	0.6513		19.85	851		20.84	2800
		38.7	1	96.9	0.6475		19.86	864.7		20.85	2750
		38.72	1	103.7	0.6726		19.87	873.9		20.86	2250
		38.74	1	102.5	0.7019		19.88	876.2		20.87	2100
		38.76	1	99.5	0.7215		19.89	878.5		20.88	2200
		38.78	1	99.6	0.7112		19.9	867.6		20.89	2350
		38.8	1	113.3	0.7009		19.91	852.7		20.9	1950
		38.82	1	127	0.6977		19.92	839.7		20.91	1950
		38.84	1	125.5	0.6989		19.93	837.4		20.92	1900
		38.86	1	112.1	0.7		19.94	835.1		20.93	2350
		38.88	1	98.8	0.7114		19.95	843.7		20.94	2450
		38.9	1	99.8	0.7228		19.96	862.3		20.95	1850
		38.92	1	101.7	0.7315		19.97	881		20.96	2500
		38.94	1	114.5	0.7357		19.98	886.1		20.97	2050
		38.96	1	151.5	0.7399		19.99	889.5		20.98	1800
		38.98	1	188.4	0.7206		20	895		20.99	2550
		39	1	188.8	0.6932		20.01	906.5		21	2600
		39.02	1	172.4	0.6684		20.02	917.9		21.01	2350
		39.04	1	156.9	0.6635		20.03	914.4		21.02	2350
		39.06	1	155.8	0.6585		20.04	902.6		21.03	2050
		39.08	1	154.6	0.6655		20.05	890.7		21.04	1750
		39.1	1	149.2	0.6849		20.06	869.4		21.05	2150
		39.12	1	138.2	0.7044		20.07	848		21.06	2750
		39.14	1	127.1	0.7113		20.08	836.8		21.07	2250
		39.16	1	128.4	0.7162		20.09	841.3		21.08	2250
		39.18	1	132.6	0.721		20.1	845.9		21.09	2200
		39.2	1	138.2	0.7252		20.11	860.1		21.1	2600
		39.22	1	150.4	0.7294		20.12	877.2		21.11	1950
		39.24	1	162.6	0.7254		20.13	892.4		21.12	2450
		39.26	1	162.7	0.7163		20.14	895.5		21.13	2600
		39.28	1	153.2	0.7071		20.15	898.5		21.14	2300
		39.3	1	143.7	0.6946		20.16	896.7		21.15	2300
		39.32	1	141.9	0.682		20.17	890.2		21.16	2350
		39.34	1	140.8	0.6791		20.18	883.7		21.17	1700
		39.36	1	143	0.6932		20.19	895.1		21.18	1750
		39.38	1	152.9	0.7073		20.2	908.8		21.19	1950
		39.4	1	162.8	0.7012		20.21	913.3		21.2	1750
		39.42	1	190.5	0.6879		20.22	891.2		21.21	2250
		39.44	1	226.7	0.675		20.23	869.1		21.22	2550
		39.46	1	261.6	0.6659		20.24	851.1		21.23	2700
		39.48	1	273.8	0.6567		20.25	835.5		21.24	1850
		39.5	1	286	0.6586		20.26	820		21.25	2550
		39.52	1	295.3	0.6723		20.27	827.3		21.26	2300
		39.54	1	300.6	0.686		20.28	834.5		21.27	2250
		39.56	1	305.9	0.6929		20.29	843.2		21.28	1950
[truncated: 2,969 more rows]

## Sheet: Supplementary Figure 5c
	Supplementary Figure 5c. The difference plot between measured and Rietveld-refined PXRD pattern of 1
[truncated: 2,458 more rows]

[truncated: 23 more sheets: Supplementary Figure 5d, Supplementary Figure 6, Supplementary Figure 7, Supplementary Figure 8, Supplementary Figure 10 , Supplementary Figure 12 , Supplementary Figure 13 , Supplementary Figure 15 , Supplementary Figure 16, Supplementary Figure 17, Supplementary Figure 18, Supplementary Figure 19, Supplementary Figure 22, Supplementary Figure 25, Supplementary Figure 26, Supplementary Figure 27, Supplementary Figure 28, Supplementary Figure 29, Supplementary Figure 30, Supplementary Figure 31 …]
